# Supplementary material for: Using AlphaFold to predict the impact of single mutations on protein stability and function
Source: PLoS One. 2023 Mar 16;18(3):e0282689. doi: 10.1371/journal.pone.0282689 (PMC10019719; doi:10.1371/journal.pone.0282689)
Supplement: S1 Table — The list of 1154 mutations in 73 proteins randomly chosen for ΔΔG analysis as described in Materials and methods). (XLSX) [file pone.0282689.s001.xlsx]

## Sheet: Table S1
TMDB_ID	id	PROTEIN	SOURCE	UNIPROT	MUTATION_uniprot	ddG	dG	dL	charge	hydrophobicity	polarity	size	ss	rsa	stability_effect	charge_change	hydrophobicity_change	polarity_change	size_change
28	P0A7Y4_S68G	Ribonuclease HI	Escherichia coli (strain K12)	P0A7Y4	S68G	2.2	0.14	-0.63	00	00	pn	0	E	buried	HD	0	0	1	0
29	P0A7Y4_S68A	Ribonuclease HI	Escherichia coli (strain K12)	P0A7Y4	S68A	-0.19	0.43	0.18	00	0-	pn	0	E	buried	N	0	1	1	0
31	P0A7Y4_S68V	Ribonuclease HI	Escherichia coli (strain K12)	P0A7Y4	S68V	-1.29	0.41	0.14	00	0-	pn	2	E	buried	S	0	1	1	SI
44	P0A7Y4_H62P	Ribonuclease HI	Escherichia coli (strain K12)	P0A7Y4	H62P	-0.74	0.33	1.03	+0	00	pn	-1	C	exposed	SS	1	0	1	SD
97	P00648_T53P	Ribonuclease	Bacillus amyloliquefaciens	P00648	T53P	3.19	-0.7	-0.18	00	00	pn	0	C	exposed	HD	0	0	1	0
100	P00648_D59G	Ribonuclease	Bacillus amyloliquefaciens	P00648	D59G	0.97	-0.34	-0.16	-0	+0	pn	-1	H	exposed	D	1	1	1	SD
101	P00648_D59S	Ribonuclease	Bacillus amyloliquefaciens	P00648	D59S	0.78	-0.18	-0.11	-0	+0	pp	-1	H	exposed	SD	1	1	0	SD
103	P00648_T63A	Ribonuclease	Bacillus amyloliquefaciens	P00648	T63A	0.38	-0.32	-0.07	00	0-	pn	-1	H	exposed	N	0	1	1	SD
106	P00648_H65G	Ribonuclease	Bacillus amyloliquefaciens	P00648	H65G	0.8	-0.76	-0.26	+0	00	pn	-2	C	exposed	SD	1	0	1	SD
107	P00648_H65A	Ribonuclease	Bacillus amyloliquefaciens	P00648	H65A	2.01	-0.27	-0.29	+0	0-	pn	-2	C	exposed	HD	1	1	1	SD
108	P00648_H65S	Ribonuclease	Bacillus amyloliquefaciens	P00648	H65S	2.19	-0.36	-0.2	+0	00	pp	-2	C	exposed	HD	1	0	0	SD
109	P00648_H65N	Ribonuclease	Bacillus amyloliquefaciens	P00648	H65N	1.74	0.09	-0.11	+0	0+	pp	-1	C	exposed	D	1	1	0	SD
110	P00648_H65D	Ribonuclease	Bacillus amyloliquefaciens	P00648	H65D	2.38	-0.64	-0.21	+-	0+	pp	-1	C	exposed	HD	1	1	0	SD
113	P00648_T73D	Ribonuclease	Bacillus amyloliquefaciens	P00648	T73D	0.04	-0.22	-0.12	0-	0+	pp	0	C	buried	N	1	1	0	0
115	P00648_S75G	Ribonuclease	Bacillus amyloliquefaciens	P00648	S75G	0.48	-0.19	-0.04	00	00	pn	0	H	exposed	SD	0	0	1	0
117	P00648_E76G	Ribonuclease	Bacillus amyloliquefaciens	P00648	E76G	1.9	-0.3	-0.12	-0	+0	pn	-2	H	exposed	HD	1	1	1	SD
119	P00648_E76S	Ribonuclease	Bacillus amyloliquefaciens	P00648	E76S	1.22	-0.51	-0.11	-0	+0	pp	-2	H	exposed	D	1	1	0	SD
121	P00648_Q78S	Ribonuclease	Bacillus amyloliquefaciens	P00648	Q78S	-0.0	-0.03	-0.08	00	+0	pp	-2	H	exposed	N	0	1	0	SD
124	P00648_G81S	Ribonuclease	Bacillus amyloliquefaciens	P00648	G81S	3.05	-0.15	-0.27	00	00	np	0	C	exposed	HD	0	0	1	0
125	P00648_G81N	Ribonuclease	Bacillus amyloliquefaciens	P00648	G81N	2.72	-0.34	-0.21	00	0+	np	1	C	exposed	HD	0	1	1	SI
126	P00648_G81D	Ribonuclease	Bacillus amyloliquefaciens	P00648	G81D	3.3	-0.13	-0.19	0-	0+	np	1	C	exposed	HD	1	1	1	SI
129	P00648_G81R	Ribonuclease	Bacillus amyloliquefaciens	P00648	G81R	2.61	-0.12	-0.25	0+	0+	np	3	C	exposed	HD	1	1	1	LI
136	P00648_A79R	Ribonuclease	Bacillus amyloliquefaciens	P00648	A79R	0.15	-0.14	-0.07	0+	-+	np	3	H	exposed	N	1	1	1	LI
137	P00648_A79K	Ribonuclease	Bacillus amyloliquefaciens	P00648	A79K	0.15	-0.33	-0.07	0+	-+	np	3	H	exposed	N	1	1	1	LI
138	P00648_A79M	Ribonuclease	Bacillus amyloliquefaciens	P00648	A79M	0.19	-0.79	-0.14	00	--	nn	3	H	exposed	N	0	0	0	LI
139	P00648_A79L	Ribonuclease	Bacillus amyloliquefaciens	P00648	A79L	0.11	-0.32	-0.11	00	--	nn	3	H	exposed	N	0	0	0	LI
144	P00648_A79F	Ribonuclease	Bacillus amyloliquefaciens	P00648	A79F	0.56	-0.8	-0.19	00	--	nn	4	H	exposed	SD	0	0	0	LI
146	P00648_A79H	Ribonuclease	Bacillus amyloliquefaciens	P00648	A79H	0.75	-0.01	-0.16	0+	-0	np	2	H	exposed	SD	1	1	1	SI
147	P00648_A79T	Ribonuclease	Bacillus amyloliquefaciens	P00648	A79T	0.64	-0.14	-0.13	00	-0	np	1	H	exposed	SD	0	1	1	SI
148	P00648_A79I	Ribonuclease	Bacillus amyloliquefaciens	P00648	A79I	0.74	-0.46	-0.1	00	--	nn	3	H	exposed	SD	0	0	0	LI
151	P00648_A79G	Ribonuclease	Bacillus amyloliquefaciens	P00648	A79G	0.84	-0.19	-0.05	00	-0	nn	0	H	exposed	SD	0	1	0	0
152	P00648_A79W	Ribonuclease	Bacillus amyloliquefaciens	P00648	A79W	1.07	-0.3	-0.26	00	--	np	4	H	exposed	D	0	0	1	LI
153	P00648_A79C	Ribonuclease	Bacillus amyloliquefaciens	P00648	A79C	1.42	0.02	-0.15	00	--	nn	1	H	exposed	D	0	0	0	SI
154	P00648_A79P	Ribonuclease	Bacillus amyloliquefaciens	P00648	A79P	4.11	-0.31	-0.25	00	-0	nn	1	H	exposed	HD	0	1	0	SI
207	P00648_T53H	Ribonuclease	Bacillus amyloliquefaciens	P00648	T53H	2.65	-0.58	-0.21	0+	00	pp	1	C	exposed	HD	1	0	0	SI
209	P00648_W141L	Ribonuclease	Bacillus amyloliquefaciens	P00648	W141L	0.64	-0.58	-0.45	00	--	pn	-1	T	exposed	SD	0	0	1	SD
239	P03034_V37I	Repressor protein cI	Escherichia phage lambda	P03034	V37I	-1.0	-0.13	0.09	00	--	nn	1	H	buried	S	0	0	0	SI
263	P00648_D55A	Ribonuclease	Bacillus amyloliquefaciens	P00648	D55A	0.99	-0.28	-0.08	-0	+-	pn	-1	H	exposed	D	1	1	1	SD
266	P00648_R157A	Ribonuclease	Bacillus amyloliquefaciens	P00648	R157A	0.46	-0.87	-6.98	+0	+-	pn	-3	C	exposed	N	1	1	1	LD
267	P00648_D59A	Ribonuclease	Bacillus amyloliquefaciens	P00648	D59A	0.34	-0.23	-0.15	-0	+-	pn	-1	H	exposed	N	1	1	1	SD
270	P00648_W141Y	Ribonuclease	Bacillus amyloliquefaciens	P00648	W141Y	1.27	-0.02	-0.72	00	-0	pp	0	T	exposed	D	0	1	0	0
271	P00648_W141F	Ribonuclease	Bacillus amyloliquefaciens	P00648	W141F	1.06	-0.27	-0.6	00	--	pn	0	T	exposed	D	0	0	1	0
280	P00648_I51V	Ribonuclease	Bacillus amyloliquefaciens	P00648	I51V	0.68	-0.15	-0.04	00	--	nn	-1	C	buried	SD	0	0	0	SD
282	P00648_N52A	Ribonuclease	Bacillus amyloliquefaciens	P00648	N52A	1.88	-0.97	-0.77	00	+-	pn	-1	C	buried	HD	0	1	1	SD
283	P00648_T53G	Ribonuclease	Bacillus amyloliquefaciens	P00648	T53G	1.15	-0.22	-0.24	00	00	pn	-1	C	exposed	D	0	0	1	SD
286	P00648_V57T	Ribonuclease	Bacillus amyloliquefaciens	P00648	V57T	2.44	-0.87	-0.12	00	-0	np	-1	H	buried	HD	0	1	1	SD
290	P00648_L61A	Ribonuclease	Bacillus amyloliquefaciens	P00648	L61A	4.32	-0.58	-0.54	00	--	nn	-3	H	buried	HD	0	0	0	LD
291	P00648_T63S	Ribonuclease	Bacillus amyloliquefaciens	P00648	T63S	1.7	-0.37	-0.18	00	00	pp	-1	H	exposed	D	0	0	0	SD
292	P00648_T63R	Ribonuclease	Bacillus amyloliquefaciens	P00648	T63R	-0.58	-0.83	-0.08	0+	0+	pp	2	H	exposed	SS	1	1	0	SI
293	P00648_Y64A	Ribonuclease	Bacillus amyloliquefaciens	P00648	Y64A	2.19	0.01	-0.33	00	0-	pn	-4	H	exposed	HD	0	1	1	LD
296	P00648_I72V	Ribonuclease	Bacillus amyloliquefaciens	P00648	I72V	1.09	-0.58	-0.09	00	--	nn	-1	E	buried	D	0	0	0	SD
297	P00648_I72A	Ribonuclease	Bacillus amyloliquefaciens	P00648	I72A	3.59	-0.13	-0.31	00	--	nn	-3	E	buried	HD	0	0	0	LD
298	P00648_T73G	Ribonuclease	Bacillus amyloliquefaciens	P00648	T73G	1.42	-0.09	-0.19	00	00	pn	-1	C	buried	D	0	0	1	SD
299	P00648_T73A	Ribonuclease	Bacillus amyloliquefaciens	P00648	T73A	1.99	-0.48	-0.09	00	0-	pn	-1	C	buried	HD	0	1	1	SD
304	P00648_L80Q	Ribonuclease	Bacillus amyloliquefaciens	P00648	L80Q	1.33	-0.11	-0.19	00	-+	np	-1	H	exposed	D	0	1	1	SD
305	P00648_V83A	Ribonuclease	Bacillus amyloliquefaciens	P00648	V83A	1.37	-0.08	-0.14	00	--	nn	-2	C	exposed	D	0	0	0	SD
307	P00648_N88D	Ribonuclease	Bacillus amyloliquefaciens	P00648	N88D	2.53	-0.18	-0.21	0-	++	pp	0	H	buried	HD	1	0	0	0
308	P00648_V92A	Ribonuclease	Bacillus amyloliquefaciens	P00648	V92A	1.68	-0.63	-0.26	00	--	nn	-2	H	exposed	D	0	0	0	SD
309	P00648_V92T	Ribonuclease	Bacillus amyloliquefaciens	P00648	V92T	2.36	-0.77	-0.25	00	-0	np	-1	H	exposed	HD	0	1	1	SD
310	P00648_I98V	Ribonuclease	Bacillus amyloliquefaciens	P00648	I98V	1.7	-0.4	-0.03	00	--	nn	-1	E	buried	D	0	0	0	SD
311	P00648_I98A	Ribonuclease	Bacillus amyloliquefaciens	P00648	I98A	4.71	-0.11	-0.11	00	--	nn	-3	E	buried	HD	0	0	0	LD
312	P00648_D101A	Ribonuclease	Bacillus amyloliquefaciens	P00648	D101A	3.08	0.06	-0.7	-0	+-	pn	-1	E	buried	HD	1	1	1	SD
314	P00648_I102V	Ribonuclease	Bacillus amyloliquefaciens	P00648	I102V	0.36	-0.27	-0.03	00	--	nn	-1	E	exposed	N	0	0	0	SD
315	P00648_I102A	Ribonuclease	Bacillus amyloliquefaciens	P00648	I102A	1.28	-0.28	-0.09	00	--	nn	-3	E	exposed	D	0	0	0	LD
317	P00648_N105A	Ribonuclease	Bacillus amyloliquefaciens	P00648	N105A	2.23	-0.77	-4.46	00	+-	pn	-1	T	buried	HD	0	1	1	SD
318	P00648_N105D	Ribonuclease	Bacillus amyloliquefaciens	P00648	N105D	-0.4	-0.14	-1.05	0-	++	pp	0	T	buried	N	1	0	0	0
319	P00648_K109R	Ribonuclease	Bacillus amyloliquefaciens	P00648	K109R	0.43	-0.08	-0.29	++	++	pp	0	C	exposed	N	0	0	0	0
322	P00648_N124A	Ribonuclease	Bacillus amyloliquefaciens	P00648	N124A	1.69	-0.27	-0.28	00	+-	pn	-1	T	exposed	D	0	1	1	SD
323	P00648_Y125F	Ribonuclease	Bacillus amyloliquefaciens	P00648	Y125F	1.37	-0.26	-0.09	00	0-	pn	0	T	buried	D	0	1	1	0
325	P00648_I135V	Ribonuclease	Bacillus amyloliquefaciens	P00648	I135V	1.44	-0.76	-0.02	00	--	nn	-1	E	buried	D	0	0	0	SD
328	P00648_L136T	Ribonuclease	Bacillus amyloliquefaciens	P00648	L136T	2.78	-0.11	-0.03	00	-0	np	-2	E	buried	HD	0	1	1	SD
329	P00648_S138A	Ribonuclease	Bacillus amyloliquefaciens	P00648	S138A	2.01	-0.34	-0.05	00	0-	pn	0	E	buried	HD	0	1	1	0
331	P00648_I143V	Ribonuclease	Bacillus amyloliquefaciens	P00648	I143V	0.95	-0.36	-0.03	00	--	nn	-1	E	buried	D	0	0	0	SD
332	P00648_I143A	Ribonuclease	Bacillus amyloliquefaciens	P00648	I143A	3.17	-0.28	-0.1	00	--	nn	-3	E	buried	HD	0	0	0	LD
333	P00648_T146V	Ribonuclease	Bacillus amyloliquefaciens	P00648	T146V	2.9	-1.27	-0.21	00	0-	pn	1	E	buried	HD	0	1	1	SI
336	P00648_I156V	Ribonuclease	Bacillus amyloliquefaciens	P00648	I156V	0.8	-0.64	-0.46	00	--	nn	-1	C	buried	SD	0	0	0	SD
337	P00648_I156A	Ribonuclease	Bacillus amyloliquefaciens	P00648	I156A	1.77	-0.52	-1.5	00	--	nn	-3	C	buried	D	0	0	0	LD
371	P00648_H65Q	Ribonuclease	Bacillus amyloliquefaciens	P00648	H65Q	1.44	-0.15	-0.09	+0	0+	pp	0	C	exposed	D	1	1	0	0
462	P00648_R106A	Ribonuclease	Bacillus amyloliquefaciens	P00648	R106A	-0.64	-0.92	0.36	+0	+-	pn	-3	T	exposed	SS	1	1	1	LD
466	P00648_S104A	Ribonuclease	Bacillus amyloliquefaciens	P00648	S104A	-0.15	-0.61	0.2	00	0-	pn	0	C	exposed	N	0	1	1	0
468	P00648_Q151A	Ribonuclease	Bacillus amyloliquefaciens	P00648	Q151A	0.14	-0.49	-0.14	00	+-	pn	-2	T	exposed	N	0	1	1	SD
485	P00644_A176G	Thermonuclease	Staphylococcus aureus	P00644	A176G	2.4	-0.35	-0.08	00	-0	nn	0	E	buried	HD	0	1	0	0
486	P00644_A176V	Thermonuclease	Staphylococcus aureus	P00644	A176V	1.3	-0.03	-0.13	00	--	nn	2	E	buried	D	0	0	0	SI
487	P00644_A99G	Thermonuclease	Staphylococcus aureus	P00644	A99G	0.3	-0.2	-0.4	00	-0	nn	0	E	buried	N	0	1	0	0
488	P00644_A99V	Thermonuclease	Staphylococcus aureus	P00644	A99V	1.9	-0.87	0.08	00	--	nn	2	E	buried	HD	0	0	0	SI
489	P00644_A140G	Thermonuclease	Staphylococcus aureus	P00644	A140G	2.6	0.18	0.33	00	-0	nn	0	H	buried	HD	0	1	0	0
490	P00644_A140V	Thermonuclease	Staphylococcus aureus	P00644	A140V	2.8	-1.68	-6.22	00	--	nn	2	H	buried	HD	0	0	0	SI
492	P00644_A142V	Thermonuclease	Staphylococcus aureus	P00644	A142V	2.85	-0.41	-0.18	00	--	nn	2	H	exposed	HD	0	0	0	SI
493	P00644_A151G	Thermonuclease	Staphylococcus aureus	P00644	A151G	2.0	-0.56	-0.97	00	-0	nn	0	T	buried	HD	0	1	0	0
494	P00644_A151V	Thermonuclease	Staphylococcus aureus	P00644	A151V	2.3	-0.1	-1.51	00	--	nn	2	T	buried	HD	0	0	0	SI
496	P00644_A172V	Thermonuclease	Staphylococcus aureus	P00644	A172V	0.2	0.09	0.08	00	--	nn	2	E	buried	N	0	0	0	SI
499	P00644_A184G	Thermonuclease	Staphylococcus aureus	P00644	A184G	1.3	-0.02	-0.02	00	-0	nn	0	H	buried	D	0	1	0	0
500	P00644_A184V	Thermonuclease	Staphylococcus aureus	P00644	A184V	1.9	-0.36	-0.15	00	--	nn	2	H	buried	HD	0	0	0	SI
501	P00644_A191G	Thermonuclease	Staphylococcus aureus	P00644	A191G	1.0	-0.62	-0.74	00	-0	nn	0	C	buried	D	0	1	0	0
502	P00644_A191V	Thermonuclease	Staphylococcus aureus	P00644	A191V	3.1	-1.36	-1.34	00	--	nn	2	C	buried	HD	0	0	0	SI
503	P00644_A194G	Thermonuclease	Staphylococcus aureus	P00644	A194G	-0.0	-0.12	-1.82	00	-0	nn	0	C	buried	N	0	1	0	0
505	P00644_A212G	Thermonuclease	Staphylococcus aureus	P00644	A212G	1.1	-0.4	-0.14	00	-0	nn	0	H	exposed	D	0	1	0	0
506	P00644_A212V	Thermonuclease	Staphylococcus aureus	P00644	A212V	1.2	0.04	-0.06	00	--	nn	2	H	exposed	D	0	0	0	SI
507	P00644_A214G	Thermonuclease	Staphylococcus aureus	P00644	A214G	3.7	0.29	-0.63	00	-0	nn	0	H	buried	HD	0	1	0	0
508	P00644_A214V	Thermonuclease	Staphylococcus aureus	P00644	A214V	4.8	-0.24	-2.75	00	--	nn	2	H	buried	HD	0	0	0	SI
509	P00644_P93G	Thermonuclease	Staphylococcus aureus	P00644	P93G	1.0	-0.58	-0.05	00	00	nn	-1	E	exposed	D	0	0	0	SD
511	P00644_P113G	Thermonuclease	Staphylococcus aureus	P00644	P113G	1.6	-0.35	-0.02	00	00	nn	-1	E	exposed	D	0	0	0	SD
512	P00644_P113A	Thermonuclease	Staphylococcus aureus	P00644	P113A	0.5	-0.71	0.1	00	0-	nn	-1	E	exposed	SD	0	1	0	SD
513	P00644_P124G	Thermonuclease	Staphylococcus aureus	P00644	P124G	0.4	-0.58	-0.42	00	00	nn	-1	C	buried	N	0	0	0	SD
515	P00644_P129G	Thermonuclease	Staphylococcus aureus	P00644	P129G	0.1	-0.11	-4.51	00	00	nn	-1	T	exposed	N	0	0	0	SD
516	P00644_P129A	Thermonuclease	Staphylococcus aureus	P00644	P129A	0.6	-0.33	7.29	00	0-	nn	-1	T	exposed	SD	0	1	0	SD
517	P00644_P138G	Thermonuclease	Staphylococcus aureus	P00644	P138G	1.0	-0.3	-0.9	00	00	nn	-1	H	exposed	D	0	0	0	SD
518	P00644_P138A	Thermonuclease	Staphylococcus aureus	P00644	P138A	-0.0	-0.66	-1.1	00	0-	nn	-1	H	exposed	N	0	1	0	SD
521	P00644_G102A	Thermonuclease	Staphylococcus aureus	P00644	G102A	0.3	0.17	0.8	00	0-	nn	0	T	buried	N	0	1	0	0
523	P00644_G111A	Thermonuclease	Staphylococcus aureus	P00644	G111A	1.25	-0.45	-0.32	00	0-	nn	0	T	exposed	D	0	1	0	0
524	P00644_G111V	Thermonuclease	Staphylococcus aureus	P00644	G111V	3.0	-0.03	-2.63	00	0-	nn	2	T	exposed	HD	0	1	0	SI
525	P00644_G132A	Thermonuclease	Staphylococcus aureus	P00644	G132A	-0.25	0.21	8.73	00	0-	nn	0	B	exposed	N	0	1	0	0
526	P00644_G132V	Thermonuclease	Staphylococcus aureus	P00644	G132V	1.1	-0.85	7.99	00	0-	nn	2	B	exposed	D	0	1	0	SI
527	P00644_G137A	Thermonuclease	Staphylococcus aureus	P00644	G137A	0.6	-0.6	0.6	00	0-	nn	0	H	buried	SD	0	1	0	0
529	P00644_G161A	Thermonuclease	Staphylococcus aureus	P00644	G161A	2.35	-0.76	-2.52	00	0-	nn	0	C	buried	HD	0	1	0	0
532	P00644_G168V	Thermonuclease	Staphylococcus aureus	P00644	G168V	3.7	-0.23	-1.0	00	0-	nn	2	T	exposed	HD	0	1	0	SI
534	P00644_G170V	Thermonuclease	Staphylococcus aureus	P00644	G170V	0.94	-0.61	0.31	00	0-	nn	2	E	buried	D	0	1	0	SI
535	P00644_G178A	Thermonuclease	Staphylococcus aureus	P00644	G178A	1.75	-0.03	-0.1	00	0-	nn	0	T	exposed	D	0	1	0	0
536	P00644_G178V	Thermonuclease	Staphylococcus aureus	P00644	G178V	3.7	0.0	-0.48	00	0-	nn	2	T	exposed	HD	0	1	0	SI
542	P00644_N182G	Thermonuclease	Staphylococcus aureus	P00644	N182G	5.1	0.4	0.02	00	+0	pn	-1	H	buried	HD	0	1	1	SD
543	P00644_N200A	Thermonuclease	Staphylococcus aureus	P00644	N200A	2.05	-0.69	-3.35	00	+-	pn	-1	B	buried	HD	0	1	1	SD
544	P00644_N200G	Thermonuclease	Staphylococcus aureus	P00644	N200G	1.85	-0.43	-4.37	00	+0	pn	-1	B	buried	HD	0	1	1	SD
547	P00644_N220A	Thermonuclease	Staphylococcus aureus	P00644	N220A	1.05	-0.24	-0.23	00	+-	pn	-1	G	exposed	D	0	1	1	SD
548	P00644_N220G	Thermonuclease	Staphylococcus aureus	P00644	N220G	-0.15	0.73	-0.03	00	+0	pn	-1	G	exposed	N	0	1	1	SD
549	P00644_Q112A	Thermonuclease	Staphylococcus aureus	P00644	Q112A	0.3	0.03	0.16	00	+-	pn	-2	E	exposed	N	0	1	1	SD
550	P00644_Q112G	Thermonuclease	Staphylococcus aureus	P00644	Q112G	0.9	-0.5	-0.02	00	+0	pn	-2	E	exposed	SD	0	1	1	SD
551	P00644_Q162A	Thermonuclease	Staphylococcus aureus	P00644	Q162A	0.1	-0.59	0.11	00	+-	pn	-2	C	exposed	N	0	1	1	SD
552	P00644_Q162G	Thermonuclease	Staphylococcus aureus	P00644	Q162G	1.4	-0.33	-2.44	00	+0	pn	-2	C	exposed	D	0	1	1	SD
553	P00644_Q188A	Thermonuclease	Staphylococcus aureus	P00644	Q188A	-0.1	-0.23	0.23	00	+-	pn	-2	H	exposed	N	0	1	1	SD
554	P00644_Q188G	Thermonuclease	Staphylococcus aureus	P00644	Q188G	1.5	-0.4	-0.09	00	+0	pn	-2	H	exposed	D	0	1	1	SD
555	P00644_Q205A	Thermonuclease	Staphylococcus aureus	P00644	Q205A	0.4	-0.48	0.14	00	+-	pn	-2	H	exposed	N	0	1	1	SD
558	P00644_Q213G	Thermonuclease	Staphylococcus aureus	P00644	Q213G	2.4	1.0	-0.19	00	+0	pn	-2	H	exposed	HD	0	1	1	SD
560	P00644_S223G	Thermonuclease	Staphylococcus aureus	P00644	S223G	0.9	-0.91	-0.32	00	00	pn	0	T	exposed	SD	0	0	1	0
561	P00644_S210A	Thermonuclease	Staphylococcus aureus	P00644	S210A	-0.7	-0.55	0.02	00	0-	pn	0	H	buried	SS	0	1	1	0
562	P00644_S210G	Thermonuclease	Staphylococcus aureus	P00644	S210G	1.6	-0.47	-0.46	00	00	pn	0	H	buried	D	0	0	1	0
566	P00644_T95G	Thermonuclease	Staphylococcus aureus	P00644	T95G	1.1	0.82	0.02	00	00	pn	-1	E	exposed	D	0	0	1	SD
567	P00644_T104A	Thermonuclease	Staphylococcus aureus	P00644	T104A	1.6	-0.7	-0.21	00	0-	pn	-1	E	buried	D	0	1	1	SD
569	P00644_T115A	Thermonuclease	Staphylococcus aureus	P00644	T115A	1.4	-0.05	0.0	00	0-	pn	-1	E	buried	D	0	1	1	SD
570	P00644_T115G	Thermonuclease	Staphylococcus aureus	P00644	T115G	2.5	-0.45	-0.18	00	00	pn	-1	E	buried	HD	0	0	1	SD
572	P00644_T123G	Thermonuclease	Staphylococcus aureus	P00644	T123G	2.0	-0.18	-7.78	00	00	pn	-1	C	buried	HD	0	0	1	SD
573	P00644_T126A	Thermonuclease	Staphylococcus aureus	P00644	T126A	0.4	0.45	3.92	00	0-	pn	-1	T	buried	N	0	1	1	SD
574	P00644_T126G	Thermonuclease	Staphylococcus aureus	P00644	T126G	0.6	-0.33	-6.04	00	00	pn	-1	T	buried	SD	0	0	1	SD
575	P00644_T144A	Thermonuclease	Staphylococcus aureus	P00644	T144A	2.4	-0.35	-1.15	00	0-	pn	-1	H	buried	HD	0	1	1	SD
576	P00644_T144G	Thermonuclease	Staphylococcus aureus	P00644	T144G	3.45	-0.09	-1.46	00	00	pn	-1	H	buried	HD	0	0	1	SD
577	P00644_T164A	Thermonuclease	Staphylococcus aureus	P00644	T164A	0.9	-0.56	0.18	00	0-	pn	-1	B	exposed	SD	0	1	1	SD
579	P00644_T202A	Thermonuclease	Staphylococcus aureus	P00644	T202A	1.2	-0.65	-0.09	00	0-	pn	-1	C	exposed	D	0	1	1	SD
582	P00644_A227V	Thermonuclease	Staphylococcus aureus	P00644	A227V	0.3	-0.57	9.25	00	--	nn	2	T	exposed	N	0	0	0	SI
586	P00644_S141G	Thermonuclease	Staphylococcus aureus	P00644	S141G	1.1	-0.68	0.22	00	00	pn	0	H	buried	D	0	0	1	0
604	P0A7Y4_H124A	Ribonuclease HI	Escherichia coli (strain K12)	P0A7Y4	H124A	-0.32	0.56	3.6	+0	0-	pn	-2	T	exposed	N	1	1	1	SD
605	P0A7Y4_H127A	Ribonuclease HI	Escherichia coli (strain K12)	P0A7Y4	H127A	0.41	0.08	-1.43	+0	0-	pn	-2	T	exposed	N	1	1	1	SD
615	P00094_K33D	Cytochrome c2	Rhodobacter capsulatus (strain ATCC BAA-309 / NBRC 16581 / SB1003)	P00094	K33D	1.2	-0.28	-0.42	+-	++	pp	-2	H	exposed	D	1	0	0	SD
616	P00094_K35E	Cytochrome c2	Rhodobacter capsulatus (strain ATCC BAA-309 / NBRC 16581 / SB1003)	P00094	K35E	1.1	-0.36	-0.62	+-	++	pp	-1	H	exposed	D	1	0	0	SD
617	P00094_K53E	Cytochrome c2	Rhodobacter capsulatus (strain ATCC BAA-309 / NBRC 16581 / SB1003)	P00094	K53E	-0.3	-0.33	-1.8	+-	++	pp	-1	T	exposed	N	1	0	0	SD
657	P00651_Y37F	Guanyl-specific ribonuclease T1	Aspergillus oryzae (strain ATCC 42149 / RIB 40)	P00651	Y37F	2.11	-0.3	-0.2	00	0-	pn	0	E	buried	HD	0	1	1	0
658	P00651_Y68F	Guanyl-specific ribonuclease T1	Aspergillus oryzae (strain ATCC 42149 / RIB 40)	P00651	Y68F	-1.14	-0.08	-0.03	00	0-	pn	0	E	buried	S	0	1	1	0
659	P00651_Y82F	Guanyl-specific ribonuclease T1	Aspergillus oryzae (strain ATCC 42149 / RIB 40)	P00651	Y82F	0.78	0.23	-0.03	00	0-	pn	0	E	buried	SD	0	1	1	0
660	P00651_Y83F	Guanyl-specific ribonuclease T1	Aspergillus oryzae (strain ATCC 42149 / RIB 40)	P00651	Y83F	0.5	0.01	-0.01	00	0-	pn	0	E	buried	SD	0	1	1	0
662	P00651_S38A	Guanyl-specific ribonuclease T1	Aspergillus oryzae (strain ATCC 42149 / RIB 40)	P00651	S38A	1.23	-0.06	-0.34	00	0-	pn	0	C	buried	D	0	1	1	0
663	P00651_S43A	Guanyl-specific ribonuclease T1	Aspergillus oryzae (strain ATCC 42149 / RIB 40)	P00651	S43A	-0.67	-0.18	0.15	00	0-	pn	0	H	exposed	SS	0	1	1	0
664	P00651_S90A	Guanyl-specific ribonuclease T1	Aspergillus oryzae (strain ATCC 42149 / RIB 40)	P00651	S90A	1.44	-0.76	-0.34	00	0-	pn	0	T	exposed	D	0	1	1	0
665	P00651_N35A	Guanyl-specific ribonuclease T1	Aspergillus oryzae (strain ATCC 42149 / RIB 40)	P00651	N35A	-0.9	0.15	-0.36	00	+-	pn	-1	E	exposed	SS	0	1	1	SD
666	P00651_N62A	Guanyl-specific ribonuclease T1	Aspergillus oryzae (strain ATCC 42149 / RIB 40)	P00651	N62A	0.03	0.16	0.56	00	+-	pn	-1	T	exposed	N	0	1	1	SD
668	P00651_N107A	Guanyl-specific ribonuclease T1	Aspergillus oryzae (strain ATCC 42149 / RIB 40)	P00651	N107A	-2.87	0.16	-0.06	00	+-	pn	-1	E	buried	HS	0	1	1	SD
730	P00592_N111D	Phospholipase A2, major isoenzyme	Sus scrofa	P00592	N111D	0.19	-0.61	-0.76	0-	++	pp	0	C	exposed	N	1	0	0	0
734	P00094_Y96F	Cytochrome c2	Rhodobacter capsulatus (strain ATCC BAA-309 / NBRC 16581 / SB1003)	P00094	Y96F	2.7	-0.29	-0.21	00	0-	pn	0	H	buried	HD	0	1	1	0
735	P00094_Y96C	Cytochrome c2	Rhodobacter capsulatus (strain ATCC BAA-309 / NBRC 16581 / SB1003)	P00094	Y96C	3.05	-0.2	-0.46	00	0-	pn	-3	H	buried	HD	0	1	1	LD
769	P0AA25_D27A	Thioredoxin 1	Escherichia coli (strain K12)	P0AA25	D27A	-4.6	-0.24	-0.15	-0	+-	pn	-1	E	buried	HS	1	1	1	SD
773	P0ABQ4_V88A	Dihydrofolate reductase	Escherichia coli (strain K12)	P0ABQ4	V88A	-0.2	-0.85	-1.12	00	--	nn	-2	T	exposed	N	0	0	0	SD
774	P0ABQ4_V88I	Dihydrofolate reductase	Escherichia coli (strain K12)	P0ABQ4	V88I	1.73	-0.54	-2.28	00	--	nn	1	T	exposed	D	0	0	0	SI
775	P00648_S75E	Ribonuclease	Bacillus amyloliquefaciens	P00648	S75E	-0.5	0.11	-0.01	0-	0+	pp	2	H	exposed	SS	1	1	0	SI
816	P00644_V148K	Thermonuclease	Staphylococcus aureus	P00644	V148K	5.2	-0.68	-7.23	0+	-+	np	1	H	buried	HD	1	1	1	SI
865	P00651_E84A	Guanyl-specific ribonuclease T1	Aspergillus oryzae (strain ATCC 42149 / RIB 40)	P00651	E84A	-0.71	0.23	0.01	-0	+-	pn	-2	E	buried	SS	1	1	1	SD
868	P00720_Y25G	Endolysin	Enterobacteria phage T4	P00720	Y25G	4.55	-0.15	-1.86	00	00	pn	-4	E	buried	HD	0	0	1	LD
870	P00720_S38D	Endolysin	Enterobacteria phage T4	P00720	S38D	1.2	-0.08	-0.31	0-	0+	pp	1	C	exposed	D	1	1	0	SI
871	P00720_G51D	Endolysin	Enterobacteria phage T4	P00720	G51D	2.63	0.12	-0.6	0-	0+	np	1	C	exposed	HD	1	1	1	SI
872	P00720_C54Y	Endolysin	Enterobacteria phage T4	P00720	C54Y	5.02	-1.15	-20.75	00	-0	np	3	T	buried	HD	0	1	1	LI
873	P00720_I58Y	Endolysin	Enterobacteria phage T4	P00720	I58Y	3.11	-0.76	-3.77	00	-0	np	1	C	buried	HD	0	1	1	SI
874	P00720_G77A	Endolysin	Enterobacteria phage T4	P00720	G77A	1.2	-0.07	0.19	00	0-	nn	0	H	buried	D	0	1	0	0
875	P00720_A82P	Endolysin	Enterobacteria phage T4	P00720	A82P	0.72	0.02	-0.02	00	-0	nn	1	C	exposed	SD	0	1	0	SI
876	P00720_P86G	Endolysin	Enterobacteria phage T4	P00720	P86G	1.91	-0.26	-0.69	00	00	nn	-1	H	exposed	HD	0	0	0	SD
877	P00720_L91P	Endolysin	Enterobacteria phage T4	P00720	L91P	8.13	-1.02	-23.07	00	-0	nn	-2	C	buried	HD	0	1	0	SD
878	P00720_A98T	Endolysin	Enterobacteria phage T4	P00720	A98T	3.83	-0.14	-0.34	00	-0	np	1	H	buried	HD	0	1	1	SI
879	P00720_A98V	Endolysin	Enterobacteria phage T4	P00720	A98V	5.02	-0.02	-0.38	00	--	nn	2	H	buried	HD	0	0	0	SI
884	P00720_A146I	Endolysin	Enterobacteria phage T4	P00720	A146I	4.31	-0.56	-2.65	00	--	nn	3	H	buried	HD	0	0	0	LI
885	P00720_A146T	Endolysin	Enterobacteria phage T4	P00720	A146T	2.87	-0.14	-1.26	00	-0	np	1	H	buried	HD	0	1	1	SI
886	P00720_A146V	Endolysin	Enterobacteria phage T4	P00720	A146V	4.31	-0.26	-0.92	00	--	nn	2	H	buried	HD	0	0	0	SI
887	P00720_V149A	Endolysin	Enterobacteria phage T4	P00720	V149A	2.87	-0.14	-0.3	00	--	nn	-2	H	buried	HD	0	0	0	SD
889	P00720_G156D	Endolysin	Enterobacteria phage T4	P00720	G156D	4.07	0.08	-0.09	0-	0+	np	1	C	buried	HD	1	1	1	SI
890	P00720_T157D	Endolysin	Enterobacteria phage T4	P00720	T157D	2.39	0.2	-0.25	0-	0+	pp	0	C	exposed	HD	1	1	0	0
891	P00720_T157F	Endolysin	Enterobacteria phage T4	P00720	T157F	4.07	0.05	-0.52	00	0-	pn	3	C	exposed	HD	0	1	1	LI
892	P00720_A160T	Endolysin	Enterobacteria phage T4	P00720	A160T	4.55	-0.1	-2.03	00	-0	np	1	G	buried	HD	0	1	1	SI
928	P69543_V35A	DNA-Binding protein G5P	Enterobacteria phage fd	P69543	V35A	1.7	0.49	-0.18	00	--	nn	-2	E	buried	D	0	0	0	SD
929	P69543_V35C	DNA-Binding protein G5P	Enterobacteria phage fd	P69543	V35C	0.5	0.5	-0.27	00	--	nn	-1	E	buried	SD	0	0	0	SD
930	P69543_I47A	DNA-Binding protein G5P	Enterobacteria phage fd	P69543	I47A	5.8	0.84	0.32	00	--	nn	-3	E	buried	HD	0	0	0	LD
931	P69543_I47C	DNA-Binding protein G5P	Enterobacteria phage fd	P69543	I47C	3.5	0.12	-1.36	00	--	nn	-2	E	buried	HD	0	0	0	SD
932	P69543_I47V	DNA-Binding protein G5P	Enterobacteria phage fd	P69543	I47V	2.0	1.2	0.56	00	--	nn	-1	E	buried	HD	0	0	0	SD
933	P69543_I47L	DNA-Binding protein G5P	Enterobacteria phage fd	P69543	I47L	0.4	1.33	0.47	00	--	nn	0	E	buried	N	0	0	0	0
934	P69543_I47M	DNA-Binding protein G5P	Enterobacteria phage fd	P69543	I47M	1.7	0.66	-0.03	00	--	nn	0	E	buried	D	0	0	0	0
938	P69543_V35M	DNA-Binding protein G5P	Enterobacteria phage fd	P69543	V35M	1.1	1.09	0.03	00	--	nn	1	E	buried	D	0	0	0	SI
967	P00648_Y64F	Ribonuclease	Bacillus amyloliquefaciens	P00648	Y64F	0.44	-0.59	-0.05	00	0-	pn	0	H	exposed	N	0	1	1	0
982	P69543_E30M	DNA-Binding protein G5P	Enterobacteria phage fd	P69543	E30M	-0.7	0.19	-0.92	-0	+-	pn	1	E	buried	SS	1	1	1	SI
984	P69543_D36C	DNA-Binding protein G5P	Enterobacteria phage fd	P69543	D36C	2.0	0.29	-1.76	-0	+-	pn	0	E	exposed	HD	1	1	1	0
987	P69543_D50H	DNA-Binding protein G5P	Enterobacteria phage fd	P69543	D50H	1.5	0.12	-0.66	-+	+0	pp	1	T	exposed	D	1	1	0	SI
992	P69543_V70P	DNA-Binding protein G5P	Enterobacteria phage fd	P69543	V70P	5.0	0.29	-0.73	00	-0	nn	-1	E	exposed	HD	0	1	0	SD
1007	P02633_E21Q	Protein S100-G	Bos taurus	P02633	E21Q	-0.38	-0.31	-0.63	-0	++	pp	0	C	exposed	N	1	0	0	0
1008	P02633_D23N	Protein S100-G	Bos taurus	P02633	D23N	-0.74	-0.86	-2.53	-0	++	pp	0	T	exposed	SS	1	0	0	0
1009	P02633_E30Q	Protein S100-G	Bos taurus	P02633	E30Q	-0.09	0.24	0.27	-0	++	pp	0	H	exposed	N	1	0	0	0
1021	P00644_L89A	Thermonuclease	Staphylococcus aureus	P00644	L89A	1.6	-0.5	-20.3	00	--	nn	-3	C	buried	D	0	0	0	LD
1022	P00644_L89G	Thermonuclease	Staphylococcus aureus	P00644	L89G	1.5	-0.64	-11.26	00	-0	nn	-3	C	buried	D	0	1	0	LD
1024	P00644_L96G	Thermonuclease	Staphylococcus aureus	P00644	L96G	3.7	-0.53	-2.79	00	-0	nn	-3	E	buried	HD	0	1	0	LD
1025	P00644_L107A	Thermonuclease	Staphylococcus aureus	P00644	L107A	2.7	-0.5	-0.06	00	--	nn	-3	E	buried	HD	0	0	0	LD
1027	P00644_L118A	Thermonuclease	Staphylococcus aureus	P00644	L118A	3.55	-0.76	-0.06	00	--	nn	-3	E	buried	HD	0	0	0	LD
1028	P00644_L118G	Thermonuclease	Staphylococcus aureus	P00644	L118G	5.35	-0.75	-0.24	00	-0	nn	-3	E	buried	HD	0	1	0	LD
1029	P00644_L119A	Thermonuclease	Staphylococcus aureus	P00644	L119A	1.75	0.07	-0.53	00	--	nn	-3	T	buried	D	0	0	0	LD
1030	P00644_L119G	Thermonuclease	Staphylococcus aureus	P00644	L119G	3.85	0.53	-0.54	00	-0	nn	-3	T	buried	HD	0	1	0	LD
1031	P00644_L120A	Thermonuclease	Staphylococcus aureus	P00644	L120A	1.65	-0.08	-0.01	00	--	nn	-3	T	buried	D	0	0	0	LD
1033	P00644_L171A	Thermonuclease	Staphylococcus aureus	P00644	L171A	2.6	-0.21	-0.23	00	--	nn	-3	E	buried	HD	0	0	0	LD
1036	P00644_L185G	Thermonuclease	Staphylococcus aureus	P00644	L185G	6.6	0.12	-0.09	00	-0	nn	-3	H	buried	HD	0	1	0	LD
1038	P00644_L190G	Thermonuclease	Staphylococcus aureus	P00644	L190G	7.2	-0.31	-0.51	00	-0	nn	-3	C	buried	HD	0	1	0	LD
1039	P00644_L207A	Thermonuclease	Staphylococcus aureus	P00644	L207A	4.9	-0.29	-0.23	00	--	nn	-3	H	buried	HD	0	0	0	LD
1045	P00644_V121A	Thermonuclease	Staphylococcus aureus	P00644	V121A	2.2	-0.41	0.28	00	--	nn	-2	E	buried	HD	0	0	0	SD
1046	P00644_V121G	Thermonuclease	Staphylococcus aureus	P00644	V121G	4.7	-0.03	-1.65	00	-0	nn	-2	E	buried	HD	0	1	0	SD
1047	P00644_V133A	Thermonuclease	Staphylococcus aureus	P00644	V133A	0.25	0.24	1.74	00	--	nn	-2	C	exposed	N	0	0	0	SD
1048	P00644_V133G	Thermonuclease	Staphylococcus aureus	P00644	V133G	0.35	-0.9	-2.73	00	-0	nn	-2	C	exposed	N	0	1	0	SD
1049	P00644_V148A	Thermonuclease	Staphylococcus aureus	P00644	V148A	2.2	-0.08	-0.43	00	--	nn	-2	H	buried	HD	0	0	0	SD
1050	P00644_V148G	Thermonuclease	Staphylococcus aureus	P00644	V148G	4.4	-0.3	-0.86	00	-0	nn	-2	H	buried	HD	0	1	0	SD
1051	P00644_V156A	Thermonuclease	Staphylococcus aureus	P00644	V156A	3.1	-0.55	-0.05	00	--	nn	-2	E	buried	HD	0	0	0	SD
1052	P00644_V156G	Thermonuclease	Staphylococcus aureus	P00644	V156G	6.6	0.23	-0.12	00	-0	nn	-2	E	buried	HD	0	1	0	SD
1053	P00644_V181A	Thermonuclease	Staphylococcus aureus	P00644	V181A	3.2	-0.34	-0.09	00	--	nn	-2	H	buried	HD	0	0	0	SD
1055	P00644_V186A	Thermonuclease	Staphylococcus aureus	P00644	V186A	2.9	0.02	-0.02	00	--	nn	-2	H	buried	HD	0	0	0	SD
1056	P00644_V186G	Thermonuclease	Staphylococcus aureus	P00644	V186G	6.5	-0.04	-0.36	00	-0	nn	-2	H	buried	HD	0	1	0	SD
1057	P00644_V193A	Thermonuclease	Staphylococcus aureus	P00644	V193A	4.45	-0.77	-0.53	00	--	nn	-2	E	buried	HD	0	0	0	SD
1058	P00644_V193G	Thermonuclease	Staphylococcus aureus	P00644	V193G	4.9	-0.55	-2.15	00	-0	nn	-2	E	buried	HD	0	1	0	SD
1061	P00644_I97V	Thermonuclease	Staphylococcus aureus	P00644	I97V	0.8	-0.63	0.09	00	--	nn	-1	E	exposed	SD	0	0	0	SD
1062	P00644_I97A	Thermonuclease	Staphylococcus aureus	P00644	I97A	2.65	-0.41	-0.36	00	--	nn	-3	E	exposed	HD	0	0	0	LD
1063	P00644_I97G	Thermonuclease	Staphylococcus aureus	P00644	I97G	3.3	-0.11	-0.9	00	-0	nn	-3	E	exposed	HD	0	1	0	LD
1064	P00644_I100V	Thermonuclease	Staphylococcus aureus	P00644	I100V	1.1	0.03	0.31	00	--	nn	-1	C	exposed	D	0	0	0	SD
1066	P00644_I100G	Thermonuclease	Staphylococcus aureus	P00644	I100G	2.55	1.12	-4.58	00	-0	nn	-3	C	exposed	HD	0	1	0	LD
1067	P00644_I154V	Thermonuclease	Staphylococcus aureus	P00644	I154V	1.8	-0.48	-0.03	00	--	nn	-1	E	buried	D	0	0	0	SD
1070	P00644_I174V	Thermonuclease	Staphylococcus aureus	P00644	I174V	0.45	-0.26	0.05	00	--	nn	-1	E	buried	N	0	0	0	SD
1071	P00644_I174A	Thermonuclease	Staphylococcus aureus	P00644	I174A	4.0	0.06	0.0	00	--	nn	-3	E	buried	HD	0	0	0	LD
1074	P00644_I221A	Thermonuclease	Staphylococcus aureus	P00644	I221A	3.5	-0.86	-2.96	00	--	nn	-3	G	buried	HD	0	0	0	LD
1075	P00644_I221G	Thermonuclease	Staphylococcus aureus	P00644	I221G	4.4	-0.69	-2.45	00	-0	nn	-3	G	buried	HD	0	1	0	LD
1076	P00644_M108A	Thermonuclease	Staphylococcus aureus	P00644	M108A	1.5	-0.63	-0.08	00	--	nn	-3	E	exposed	D	0	0	0	LD
1077	P00644_M108G	Thermonuclease	Staphylococcus aureus	P00644	M108G	2.2	-0.61	-0.23	00	-0	nn	-3	E	exposed	HD	0	1	0	LD
1078	P00644_M114A	Thermonuclease	Staphylococcus aureus	P00644	M114A	1.7	-0.03	0.08	00	--	nn	-3	E	buried	D	0	0	0	LD
1079	P00644_M114G	Thermonuclease	Staphylococcus aureus	P00644	M114G	2.4	-0.29	-0.04	00	-0	nn	-3	E	buried	HD	0	1	0	LD
1080	P00644_M147A	Thermonuclease	Staphylococcus aureus	P00644	M147A	2.0	0.81	-0.08	00	--	nn	-3	H	buried	HD	0	0	0	LD
1082	P00644_M180A	Thermonuclease	Staphylococcus aureus	P00644	M180A	4.6	0.06	-0.1	00	--	nn	-3	E	buried	HD	0	0	0	LD
1083	P00644_M180G	Thermonuclease	Staphylococcus aureus	P00644	M180G	4.5	0.38	-0.22	00	-0	nn	-3	E	buried	HD	0	1	0	LD
1084	P00644_Y109G	Thermonuclease	Staphylococcus aureus	P00644	Y109G	5.45	-0.81	-6.82	00	00	pn	-4	E	buried	HD	0	0	1	LD
1086	P00644_Y136G	Thermonuclease	Staphylococcus aureus	P00644	Y136G	1.85	-0.68	-4.07	00	00	pn	-4	T	buried	HD	0	0	1	LD
1087	P00644_Y167A	Thermonuclease	Staphylococcus aureus	P00644	Y167A	0.4	0.32	-0.73	00	0-	pn	-4	T	exposed	N	0	1	1	LD
1089	P00644_Y173A	Thermonuclease	Staphylococcus aureus	P00644	Y173A	5.3	0.05	0.06	00	0-	pn	-4	E	buried	HD	0	1	1	LD
1090	P00644_Y173G	Thermonuclease	Staphylococcus aureus	P00644	Y173G	6.7	-0.6	-0.22	00	00	pn	-4	E	buried	HD	0	0	1	LD
1091	P00644_Y175A	Thermonuclease	Staphylococcus aureus	P00644	Y175A	6.5	-0.31	-0.08	00	0-	pn	-4	E	buried	HD	0	1	1	LD
1092	P00644_Y175G	Thermonuclease	Staphylococcus aureus	P00644	Y175G	7.5	-0.48	-0.16	00	00	pn	-4	E	buried	HD	0	0	1	LD
1093	P00644_Y195A	Thermonuclease	Staphylococcus aureus	P00644	Y195A	-0.05	0.19	-0.87	00	0-	pn	-4	C	exposed	N	0	1	1	LD
1095	P00644_Y197A	Thermonuclease	Staphylococcus aureus	P00644	Y197A	0.3	-0.02	-2.81	00	0-	pn	-4	B	exposed	N	0	1	1	LD
1096	P00644_Y197G	Thermonuclease	Staphylococcus aureus	P00644	Y197G	0.7	-0.26	-3.6	00	00	pn	-4	B	exposed	SD	0	0	1	LD
1097	P00644_F116A	Thermonuclease	Staphylococcus aureus	P00644	F116A	3.7	-0.27	-0.01	00	--	nn	-4	E	buried	HD	0	0	0	LD
1098	P00644_F116G	Thermonuclease	Staphylococcus aureus	P00644	F116G	6.2	-0.3	-0.38	00	-0	nn	-4	E	buried	HD	0	1	0	LD
1100	P00644_F143G	Thermonuclease	Staphylococcus aureus	P00644	F143G	4.75	0.07	-1.0	00	-0	nn	-4	H	buried	HD	0	1	0	LD
1101	P00644_F158A	Thermonuclease	Staphylococcus aureus	P00644	F158A	4.05	0.12	-0.13	00	--	nn	-4	E	buried	HD	0	0	0	LD
1103	P00644_Y109A	Thermonuclease	Staphylococcus aureus	P00644	Y109A	-4.2	-0.21	-1.64	00	0-	pn	-4	E	buried	HS	0	1	1	LD
1149	P00644_E155A	Thermonuclease	Staphylococcus aureus	P00644	E155A	1.6	-0.4	-0.03	-0	+-	pn	-2	E	buried	D	1	1	1	SD
1154	P00644_G161S	Thermonuclease	Staphylococcus aureus	P00644	G161S	2.64	-0.24	-3.25	00	00	np	0	C	buried	HD	0	0	1	0
1157	P00644_A172S	Thermonuclease	Staphylococcus aureus	P00644	A172S	2.0	0.15	-0.06	00	-0	np	0	E	buried	HD	0	1	1	0
1159	P00644_D177A	Thermonuclease	Staphylococcus aureus	P00644	D177A	3.6	-0.19	-0.55	-0	+-	pn	-1	T	exposed	HD	1	1	1	SD
1160	P00644_D177G	Thermonuclease	Staphylococcus aureus	P00644	D177G	3.1	-0.17	-0.49	-0	+0	pn	-1	T	exposed	HD	1	1	1	SD
1162	P00644_N200D	Thermonuclease	Staphylococcus aureus	P00644	N200D	2.45	-0.42	-2.43	0-	++	pp	0	B	buried	HD	1	0	0	0
1254	P00648_T53S	Ribonuclease	Bacillus amyloliquefaciens	P00648	T53S	0.22	-0.34	-0.04	00	00	pp	-1	C	exposed	N	0	0	0	SD
1257	P00648_T53N	Ribonuclease	Bacillus amyloliquefaciens	P00648	T53N	1.27	-0.61	-0.09	00	0+	pp	0	C	exposed	D	0	1	0	0
1258	P00648_T53D	Ribonuclease	Bacillus amyloliquefaciens	P00648	T53D	-0.11	-0.53	-0.05	0-	0+	pp	0	C	exposed	N	1	1	0	0
1259	P00648_T53Q	Ribonuclease	Bacillus amyloliquefaciens	P00648	T53Q	1.87	-0.99	-0.09	00	0+	pp	1	C	exposed	HD	0	1	0	SI
1261	P00648_T73S	Ribonuclease	Bacillus amyloliquefaciens	P00648	T73S	0.56	-0.66	-0.03	00	00	pp	-1	C	buried	SD	0	0	0	SD
1266	P00648_T73Q	Ribonuclease	Bacillus amyloliquefaciens	P00648	T73Q	1.72	-0.75	-0.08	00	0+	pp	1	C	buried	D	0	1	0	SI
1267	P00648_T73E	Ribonuclease	Bacillus amyloliquefaciens	P00648	T73E	0.05	-0.75	-0.11	0-	0+	pp	1	C	buried	N	1	1	0	SI
1376	P0AA25_P77A	Thioredoxin 1	Escherichia coli (strain K12)	P0AA25	P77A	3.9	-0.45	-2.73	00	0-	nn	-1	T	buried	HD	0	1	0	SD
1415	P02633_P24G	Protein S100-G	Bos taurus	P02633	P24G	1.19	-1.05	-5.39	00	00	nn	-1	T	exposed	D	0	0	0	SD
1416	P02633_Y17F	Protein S100-G	Bos taurus	P02633	Y17F	1.19	-0.32	-0.39	00	0-	pn	0	H	buried	D	0	1	1	0
1426	P00644_I100M	Thermonuclease	Staphylococcus aureus	P00644	I100M	0.6	0.15	-1.14	00	--	nn	0	C	exposed	SD	0	0	0	0
1502	P0AE67_F14N	Chemotaxis protein CheY	Escherichia coli (strain K12)	P0AE67	F14N	-2.9	-0.13	-0.15	00	-+	np	-3	C	exposed	HS	0	1	1	LD
1513	P0AE67_A80G	Chemotaxis protein CheY	Escherichia coli (strain K12)	P0AE67	A80G	-0.6	-0.37	-0.36	00	-0	nn	0	T	exposed	SS	0	1	0	0
1515	P0AE67_A48G	Chemotaxis protein CheY	Escherichia coli (strain K12)	P0AE67	A48G	-0.2	-0.26	-2.0	00	-0	nn	0	H	exposed	N	0	1	0	0
1516	P0AE67_A88G	Chemotaxis protein CheY	Escherichia coli (strain K12)	P0AE67	A88G	-0.1	-0.05	-0.15	00	-0	nn	0	C	exposed	N	0	1	0	0
1518	P0AE67_A74G	Chemotaxis protein CheY	Escherichia coli (strain K12)	P0AE67	A74G	0.3	-0.14	-0.45	00	-0	nn	0	H	exposed	N	0	1	0	0
1519	P0AE67_A77G	Chemotaxis protein CheY	Escherichia coli (strain K12)	P0AE67	A77G	0.3	-0.15	-0.78	00	-0	nn	0	T	exposed	N	0	1	0	0
1521	P0AE67_A114G	Chemotaxis protein CheY	Escherichia coli (strain K12)	P0AE67	A114G	0.5	-0.16	0.81	00	-0	nn	0	H	exposed	SD	0	1	0	0
1522	P0AE67_A113G	Chemotaxis protein CheY	Escherichia coli (strain K12)	P0AE67	A113G	0.8	0.09	4.38	00	-0	nn	0	H	exposed	SD	0	1	0	0
1528	P01053_K22A	Subtilisin-chymotrypsin inhibitor-2A	Hordeum vulgare	P01053	K22A	0.8	-0.79	-8.73	+0	+-	pn	-3	T	exposed	SD	1	1	1	LD
1531	P01053_P26A	Subtilisin-chymotrypsin inhibitor-2A	Hordeum vulgare	P01053	P26A	-0.92	-0.58	-0.28	00	0-	nn	-1	G	exposed	S	0	1	0	SD
1532	P01053_E27A	Subtilisin-chymotrypsin inhibitor-2A	Hordeum vulgare	P01053	E27A	0.75	-0.49	-0.37	-0	+-	pn	-2	G	exposed	SD	1	1	1	SD
1533	P01053_E27Q	Subtilisin-chymotrypsin inhibitor-2A	Hordeum vulgare	P01053	E27Q	0.6	-0.53	-0.22	-0	++	pp	0	G	exposed	SD	1	0	0	0
1534	P01053_K31A	Subtilisin-chymotrypsin inhibitor-2A	Hordeum vulgare	P01053	K31A	0.39	-0.33	-0.05	+0	+-	pn	-3	E	exposed	N	1	1	1	LD
1535	P01053_S32G	Subtilisin-chymotrypsin inhibitor-2A	Hordeum vulgare	P01053	S32G	0.43	-0.59	-0.13	00	00	pn	0	E	exposed	N	0	0	1	0
1537	P01053_E34Q	Subtilisin-chymotrypsin inhibitor-2A	Hordeum vulgare	P01053	E34Q	0.34	-0.49	-0.09	-0	++	pp	0	H	exposed	N	1	0	0	0
1538	P01053_E34D	Subtilisin-chymotrypsin inhibitor-2A	Hordeum vulgare	P01053	E34D	0.64	-0.38	0.08	--	++	pp	-1	H	exposed	SD	0	0	0	SD
1539	P01053_E34N	Subtilisin-chymotrypsin inhibitor-2A	Hordeum vulgare	P01053	E34N	0.49	0.33	-0.05	-0	++	pp	-1	H	exposed	SD	1	0	0	SD
1541	P01053_E35D	Subtilisin-chymotrypsin inhibitor-2A	Hordeum vulgare	P01053	E35D	0.19	-0.69	-0.5	--	++	pp	-1	H	exposed	N	0	0	0	SD
1542	P01053_E35N	Subtilisin-chymotrypsin inhibitor-2A	Hordeum vulgare	P01053	E35N	0.57	0.21	-0.27	-0	++	pp	-1	H	exposed	SD	1	0	0	SD
1543	P01053_A36G	Subtilisin-chymotrypsin inhibitor-2A	Hordeum vulgare	P01053	A36G	1.25	-0.06	-0.31	00	-0	nn	0	H	buried	D	0	1	0	0
1544	P01053_K37A	Subtilisin-chymotrypsin inhibitor-2A	Hordeum vulgare	P01053	K37A	0.81	-0.24	-0.18	+0	+-	pn	-3	H	exposed	SD	1	1	1	LD
1545	P01053_K37G	Subtilisin-chymotrypsin inhibitor-2A	Hordeum vulgare	P01053	K37G	2.16	-0.35	-0.39	+0	+0	pn	-3	H	exposed	HD	1	1	1	LD
1546	P01053_K38A	Subtilisin-chymotrypsin inhibitor-2A	Hordeum vulgare	P01053	K38A	0.39	-0.2	-0.01	+0	+-	pn	-3	H	exposed	N	1	1	1	LD
1547	P01053_K38G	Subtilisin-chymotrypsin inhibitor-2A	Hordeum vulgare	P01053	K38G	1.28	-0.54	-0.56	+0	+0	pn	-3	H	exposed	D	1	1	1	LD
1548	P01053_V39A	Subtilisin-chymotrypsin inhibitor-2A	Hordeum vulgare	P01053	V39A	0.28	-0.27	-0.24	00	--	nn	-2	H	buried	N	0	0	0	SD
1549	P01053_I40V	Subtilisin-chymotrypsin inhibitor-2A	Hordeum vulgare	P01053	I40V	1.14	-0.19	-0.42	00	--	nn	-1	H	buried	D	0	0	0	SD
1551	P01053_L41G	Subtilisin-chymotrypsin inhibitor-2A	Hordeum vulgare	P01053	L41G	1.74	-0.41	-0.54	00	-0	nn	-3	H	exposed	D	0	1	0	LD
1552	P01053_Q42A	Subtilisin-chymotrypsin inhibitor-2A	Hordeum vulgare	P01053	Q42A	0.28	-0.64	0.1	00	+-	pn	-2	H	exposed	N	0	1	1	SD
1553	P01053_Q42G	Subtilisin-chymotrypsin inhibitor-2A	Hordeum vulgare	P01053	Q42G	0.76	-0.27	0.46	00	+0	pn	-2	H	exposed	SD	0	1	1	SD
1554	P01053_D43A	Subtilisin-chymotrypsin inhibitor-2A	Hordeum vulgare	P01053	D43A	1.0	-0.25	-1.59	-0	+-	pn	-1	H	exposed	D	1	1	1	SD
1556	P01053_K44G	Subtilisin-chymotrypsin inhibitor-2A	Hordeum vulgare	P01053	K44G	3.34	-0.32	-2.79	+0	+0	pn	-3	T	buried	HD	1	1	1	LD
1557	P01053_P45A	Subtilisin-chymotrypsin inhibitor-2A	Hordeum vulgare	P01053	P45A	1.49	-0.36	-0.31	00	0-	nn	-1	T	exposed	D	0	1	0	SD
1558	P01053_E46A	Subtilisin-chymotrypsin inhibitor-2A	Hordeum vulgare	P01053	E46A	0.55	-0.41	-0.67	-0	+-	pn	-2	T	exposed	SD	1	1	1	SD
1559	P01053_L52A	Subtilisin-chymotrypsin inhibitor-2A	Hordeum vulgare	P01053	L52A	2.06	-0.8	-0.57	00	--	nn	-3	E	buried	HD	0	0	0	LD
1561	P01053_L52V	Subtilisin-chymotrypsin inhibitor-2A	Hordeum vulgare	P01053	L52V	0.76	-0.4	-0.64	00	--	nn	-1	E	buried	SD	0	0	0	SD
1563	P01053_T56S	Subtilisin-chymotrypsin inhibitor-2A	Hordeum vulgare	P01053	T56S	0.5	-0.39	-0.26	00	00	pp	-1	T	exposed	SD	0	0	0	SD
1564	P01053_T56V	Subtilisin-chymotrypsin inhibitor-2A	Hordeum vulgare	P01053	T56V	1.16	-0.39	-0.61	00	0-	pn	1	T	exposed	D	0	1	1	SI
1565	P01053_T56A	Subtilisin-chymotrypsin inhibitor-2A	Hordeum vulgare	P01053	T56A	0.6	-0.42	-0.83	00	0-	pn	-1	T	exposed	SD	0	1	1	SD
1566	P01053_I57A	Subtilisin-chymotrypsin inhibitor-2A	Hordeum vulgare	P01053	I57A	0.66	-0.5	0.1	00	--	nn	-3	C	exposed	SD	0	0	0	LD
1568	P01053_E61A	Subtilisin-chymotrypsin inhibitor-2A	Hordeum vulgare	P01053	E61A	0.91	-0.49	-0.46	-0	+-	pn	-2	C	exposed	SD	1	1	1	SD
1571	P01053_F70L	Subtilisin-chymotrypsin inhibitor-2A	Hordeum vulgare	P01053	F70L	2.02	-0.43	-0.32	00	--	nn	-1	E	buried	HD	0	0	0	SD
1572	P01053_F70V	Subtilisin-chymotrypsin inhibitor-2A	Hordeum vulgare	P01053	F70V	1.9	-0.44	-0.27	00	--	nn	-2	E	buried	HD	0	0	0	SD
1573	P01053_F70A	Subtilisin-chymotrypsin inhibitor-2A	Hordeum vulgare	P01053	F70A	3.52	-0.62	0.07	00	--	nn	-4	E	buried	HD	0	0	0	LD
1574	P01053_D72A	Subtilisin-chymotrypsin inhibitor-2A	Hordeum vulgare	P01053	D72A	3.28	-1.42	-3.38	-0	+-	pn	-1	T	exposed	HD	1	1	1	SD
1578	P01053_P81A	Subtilisin-chymotrypsin inhibitor-2A	Hordeum vulgare	P01053	P81A	3.42	-0.38	-0.61	00	0-	nn	-1	C	buried	HD	0	1	0	SD
1664	P69543_M77I	DNA-Binding protein G5P	Enterobacteria phage fd	P69543	M77I	1.6	1.44	1.45	00	--	nn	0	E	exposed	D	0	0	0	0
1665	P69543_M77V	DNA-Binding protein G5P	Enterobacteria phage fd	P69543	M77V	1.2	0.72	1.04	00	--	nn	-1	E	exposed	D	0	0	0	SD
1666	P69543_C33A	DNA-Binding protein G5P	Enterobacteria phage fd	P69543	C33A	0.5	1.79	0.68	00	--	nn	-1	E	buried	SD	0	0	0	SD
1668	P69543_C33L	DNA-Binding protein G5P	Enterobacteria phage fd	P69543	C33L	2.6	1.32	0.34	00	--	nn	2	E	buried	HD	0	0	0	SI
1671	P69543_V35T	DNA-Binding protein G5P	Enterobacteria phage fd	P69543	V35T	5.3	1.05	0.12	00	-0	np	-1	E	buried	HD	0	1	1	SD
1672	P69543_L37A	DNA-Binding protein G5P	Enterobacteria phage fd	P69543	L37A	7.7	0.59	-1.28	00	--	nn	-3	C	exposed	HD	0	0	0	LD
1673	P69543_L37C	DNA-Binding protein G5P	Enterobacteria phage fd	P69543	L37C	4.6	0.03	-2.34	00	--	nn	-2	C	exposed	HD	0	0	0	SD
1674	P69543_L37I	DNA-Binding protein G5P	Enterobacteria phage fd	P69543	L37I	1.4	0.39	-0.43	00	--	nn	0	C	exposed	D	0	0	0	0
1675	P69543_L37T	DNA-Binding protein G5P	Enterobacteria phage fd	P69543	L37T	5.2	1.08	0.44	00	-0	np	-2	C	exposed	HD	0	1	1	SD
1676	P69543_L37V	DNA-Binding protein G5P	Enterobacteria phage fd	P69543	L37V	3.5	1.11	0.45	00	--	nn	-1	C	exposed	HD	0	0	0	SD
1678	P69543_V45L	DNA-Binding protein G5P	Enterobacteria phage fd	P69543	V45L	3.0	0.2	-0.72	00	--	nn	1	E	exposed	HD	0	0	0	SI
1681	P69543_L49A	DNA-Binding protein G5P	Enterobacteria phage fd	P69543	L49A	6.1	0.43	-2.23	00	--	nn	-3	E	buried	HD	0	0	0	LD
1682	P69543_L49C	DNA-Binding protein G5P	Enterobacteria phage fd	P69543	L49C	4.1	-1.42	-3.75	00	--	nn	-2	E	buried	HD	0	0	0	SD
1686	P69543_V63C	DNA-Binding protein G5P	Enterobacteria phage fd	P69543	V63C	4.1	1.45	-0.15	00	--	nn	-1	E	buried	HD	0	0	0	SD
1687	P69543_V63T	DNA-Binding protein G5P	Enterobacteria phage fd	P69543	V63T	5.0	1.09	-0.48	00	-0	np	-1	E	buried	HD	0	1	1	SD
1688	P69543_S67C	DNA-Binding protein G5P	Enterobacteria phage fd	P69543	S67C	3.7	0.8	-1.66	00	0-	pn	1	G	buried	HD	0	1	1	SI
1689	P69543_S67T	DNA-Binding protein G5P	Enterobacteria phage fd	P69543	S67T	1.6	1.06	0.37	00	00	pp	1	G	buried	D	0	0	0	SI
1690	P69543_F68V	DNA-Binding protein G5P	Enterobacteria phage fd	P69543	F68V	5.0	0.84	-0.59	00	--	nn	-2	E	exposed	HD	0	0	0	SD
1691	P69543_I78C	DNA-Binding protein G5P	Enterobacteria phage fd	P69543	I78C	4.4	0.74	1.51	00	--	nn	-2	E	exposed	HD	0	0	0	SD
1692	P69543_I78T	DNA-Binding protein G5P	Enterobacteria phage fd	P69543	I78T	6.6	0.43	0.78	00	-0	np	-2	E	exposed	HD	0	1	1	SD
1693	P69543_I78V	DNA-Binding protein G5P	Enterobacteria phage fd	P69543	I78V	1.3	0.76	2.78	00	--	nn	-1	E	exposed	D	0	0	0	SD
1696	P69543_L81V	DNA-Binding protein G5P	Enterobacteria phage fd	P69543	L81V	0.2	1.87	3.09	00	--	nn	-1	T	buried	N	0	0	0	SD
1697	P69543_V19C	DNA-Binding protein G5P	Enterobacteria phage fd	P69543	V19C	0.3	0.61	1.73	00	--	nn	-1	E	exposed	N	0	0	0	SD
1698	P69543_V19T	DNA-Binding protein G5P	Enterobacteria phage fd	P69543	V19T	0.6	1.2	3.89	00	-0	np	-1	E	exposed	SD	0	1	1	SD
1699	P69543_K24V	DNA-Binding protein G5P	Enterobacteria phage fd	P69543	K24V	-0.8	1.09	2.53	+0	+-	pn	-1	C	exposed	SS	1	1	1	SD
1702	P69543_E30N	DNA-Binding protein G5P	Enterobacteria phage fd	P69543	E30N	1.1	0.75	0.17	-0	++	pp	-1	E	buried	D	1	0	0	SD
1707	P69543_E40C	DNA-Binding protein G5P	Enterobacteria phage fd	P69543	E40C	1.6	-0.5	-1.47	-0	+-	pn	-1	T	exposed	D	1	1	1	SD
1710	P69543_V43C	DNA-Binding protein G5P	Enterobacteria phage fd	P69543	V43C	2.1	0.36	-0.69	00	--	nn	-1	E	exposed	HD	0	0	0	SD
1713	P69543_T48V	DNA-Binding protein G5P	Enterobacteria phage fd	P69543	T48V	-0.0	1.0	1.23	00	0-	pn	1	E	exposed	N	0	1	1	SI
1715	P69543_T62C	DNA-Binding protein G5P	Enterobacteria phage fd	P69543	T62C	0.7	-0.07	-0.12	00	0-	pn	0	E	buried	SD	0	1	1	0
1716	P69543_T62V	DNA-Binding protein G5P	Enterobacteria phage fd	P69543	T62V	-1.3	1.13	-0.08	00	0-	pn	1	E	buried	S	0	1	1	SI
1721	P69543_V70T	DNA-Binding protein G5P	Enterobacteria phage fd	P69543	V70T	3.5	0.97	0.39	00	-0	np	-1	E	exposed	HD	0	1	1	SD
1722	P69543_M77A	DNA-Binding protein G5P	Enterobacteria phage fd	P69543	M77A	2.1	0.45	-0.33	00	--	nn	-3	E	exposed	HD	0	0	0	LD
1724	P69543_M77F	DNA-Binding protein G5P	Enterobacteria phage fd	P69543	M77F	0.2	0.98	0.17	00	--	nn	1	E	exposed	N	0	0	0	SI
1725	P69543_M77L	DNA-Binding protein G5P	Enterobacteria phage fd	P69543	M77L	1.2	1.37	1.22	00	--	nn	0	E	exposed	D	0	0	0	0
1726	P69543_M77T	DNA-Binding protein G5P	Enterobacteria phage fd	P69543	M77T	0.8	1.26	0.49	00	-0	np	-2	E	exposed	SD	0	1	1	SD
1730	P69543_V45C	DNA-Binding protein G5P	Enterobacteria phage fd	P69543	V45C	-0.0	1.15	0.22	00	--	nn	-1	E	exposed	N	0	0	0	SD
1732	P69543_C33V	DNA-Binding protein G5P	Enterobacteria phage fd	P69543	C33V	0.2	1.41	0.47	00	--	nn	1	E	buried	N	0	0	0	SI
1733	P69543_Y41F	DNA-Binding protein G5P	Enterobacteria phage fd	P69543	Y41F	0.6	1.97	0.98	00	0-	pn	0	T	exposed	SD	0	1	1	0
1779	P00004_H34F	Cytochrome c, somatic	Rattus norvegicus	P00004	H34F	-0.67	0.06	-0.05	+0	0-	pn	2	T	buried	SS	1	1	1	SI
1780	P00004_P31A	Cytochrome c, somatic	Rattus norvegicus	P00004	P31A	5.74	0.12	-0.05	00	0-	nn	-1	T	buried	HD	0	1	0	SD
1781	P00004_P31V	Cytochrome c, somatic	Rattus norvegicus	P00004	P31V	5.0	-0.12	-0.79	00	0-	nn	1	T	buried	HD	0	1	0	SI
1797	P00644_V186T	Thermonuclease	Staphylococcus aureus	P00644	V186T	2.5	0.12	0.03	00	-0	np	-1	H	buried	HD	0	1	1	SD
1798	P00644_V193T	Thermonuclease	Staphylococcus aureus	P00644	V193T	2.3	-0.24	-0.07	00	-0	np	-1	E	buried	HD	0	1	1	SD
1804	P00644_V156S	Thermonuclease	Staphylococcus aureus	P00644	V156S	5.4	-0.15	-0.19	00	-0	np	-2	E	buried	HD	0	1	1	SD
1806	P00644_V186S	Thermonuclease	Staphylococcus aureus	P00644	V186S	4.9	-0.29	-0.04	00	-0	np	-2	H	buried	HD	0	1	1	SD
1807	P00644_V193S	Thermonuclease	Staphylococcus aureus	P00644	V193S	4.8	-0.13	-1.71	00	-0	np	-2	E	buried	HD	0	1	1	SD
1808	P00644_V196S	Thermonuclease	Staphylococcus aureus	P00644	V196S	-0.0	-0.25	-1.69	00	-0	np	-2	C	exposed	N	0	1	1	SD
1809	P00644_Y109F	Thermonuclease	Staphylococcus aureus	P00644	Y109F	-0.4	-0.25	0.1	00	0-	pn	0	E	buried	N	0	1	1	0
1812	P00644_Y173F	Thermonuclease	Staphylococcus aureus	P00644	Y173F	2.4	0.08	0.0	00	0-	pn	0	E	buried	HD	0	1	1	0
1813	P00644_Y175F	Thermonuclease	Staphylococcus aureus	P00644	Y175F	2.0	0.67	0.01	00	0-	pn	0	E	buried	HD	0	1	1	0
1814	P00644_Y195F	Thermonuclease	Staphylococcus aureus	P00644	Y195F	-0.0	-0.68	-1.15	00	0-	pn	0	C	exposed	N	0	1	1	0
1815	P00644_Y197F	Thermonuclease	Staphylococcus aureus	P00644	Y197F	-0.1	-0.27	-0.22	00	0-	pn	0	B	exposed	N	0	1	1	0
1817	P00644_Y136L	Thermonuclease	Staphylococcus aureus	P00644	Y136L	3.4	-0.7	3.22	00	0-	pn	-1	T	buried	HD	0	1	1	SD
1818	P00644_Y167L	Thermonuclease	Staphylococcus aureus	P00644	Y167L	0.1	-0.14	-1.54	00	0-	pn	-1	T	exposed	N	0	1	1	SD
1819	P00644_Y173L	Thermonuclease	Staphylococcus aureus	P00644	Y173L	3.9	0.04	0.01	00	0-	pn	-1	E	buried	HD	0	1	1	SD
1820	P00644_Y175L	Thermonuclease	Staphylococcus aureus	P00644	Y175L	4.5	-0.73	-0.06	00	0-	pn	-1	E	buried	HD	0	1	1	SD
1821	P00644_Y195L	Thermonuclease	Staphylococcus aureus	P00644	Y195L	-0.2	-0.48	-1.52	00	0-	pn	-1	C	exposed	N	0	1	1	SD
1827	P00644_T126S	Thermonuclease	Staphylococcus aureus	P00644	T126S	-0.0	-0.39	5.0	00	00	pp	-1	T	buried	N	0	0	0	SD
1828	P00644_T144S	Thermonuclease	Staphylococcus aureus	P00644	T144S	2.1	-0.51	-0.67	00	00	pp	-1	H	buried	HD	0	0	0	SD
1829	P00644_T164S	Thermonuclease	Staphylococcus aureus	P00644	T164S	0.7	-0.22	0.32	00	00	pp	-1	B	exposed	SD	0	0	0	SD
1832	P00644_T104V	Thermonuclease	Staphylococcus aureus	P00644	T104V	0.9	-0.41	-0.49	00	0-	pn	1	E	buried	SD	0	1	1	SI
1834	P00644_T123V	Thermonuclease	Staphylococcus aureus	P00644	T123V	-0.8	-0.8	-0.09	00	0-	pn	1	C	buried	SS	0	1	1	SI
1835	P00644_T126V	Thermonuclease	Staphylococcus aureus	P00644	T126V	-0.1	-0.34	3.06	00	0-	pn	1	T	buried	N	0	1	1	SI
1836	P00644_T144V	Thermonuclease	Staphylococcus aureus	P00644	T144V	0.2	-0.58	-0.24	00	0-	pn	1	H	buried	N	0	1	1	SI
1838	P00644_T202V	Thermonuclease	Staphylococcus aureus	P00644	T202V	1.8	-0.39	-0.28	00	0-	pn	1	C	exposed	D	0	1	1	SI
1839	P00644_T95C	Thermonuclease	Staphylococcus aureus	P00644	T95C	1.4	-0.15	-0.12	00	0-	pn	0	E	exposed	D	0	1	1	0
1841	P00644_T115C	Thermonuclease	Staphylococcus aureus	P00644	T115C	1.2	-0.4	-0.04	00	0-	pn	0	E	buried	D	0	1	1	0
1842	P00644_T123C	Thermonuclease	Staphylococcus aureus	P00644	T123C	-0.6	-0.4	-0.63	00	0-	pn	0	C	buried	SS	0	1	1	0
1844	P00644_T144C	Thermonuclease	Staphylococcus aureus	P00644	T144C	1.1	-0.67	0.03	00	0-	pn	0	H	buried	D	0	1	1	0
1846	P00644_T202C	Thermonuclease	Staphylococcus aureus	P00644	T202C	1.7	0.18	-0.35	00	0-	pn	0	C	exposed	D	0	1	1	0
1848	P00644_V133T	Thermonuclease	Staphylococcus aureus	P00644	V133T	-0.2	-0.63	1.87	00	-0	np	-1	C	exposed	N	0	1	1	SD
1849	P00644_V121T	Thermonuclease	Staphylococcus aureus	P00644	V121T	1.3	0.49	-0.47	00	-0	np	-1	E	buried	D	0	1	1	SD
1850	P00644_V148T	Thermonuclease	Staphylococcus aureus	P00644	V148T	1.3	-0.46	-0.01	00	-0	np	-1	H	buried	D	0	1	1	SD
1852	P00644_V156T	Thermonuclease	Staphylococcus aureus	P00644	V156T	3.8	-0.82	-0.03	00	-0	np	-1	E	buried	HD	0	1	1	SD
1864	P07170_N171D	Adenylate kinase	Saccharomyces cerevisiae (strain ATCC 204508 / S288c)	P07170	N171D	2.15	-0.08	-3.85	0-	++	pp	0	C	exposed	HD	1	0	0	0
1865	P07170_T79H	Adenylate kinase	Saccharomyces cerevisiae (strain ATCC 204508 / S288c)	P07170	T79H	2.15	0.1	-0.21	0+	00	pp	1	H	exposed	HD	1	0	0	SI
1866	P07170_V10I	Adenylate kinase	Saccharomyces cerevisiae (strain ATCC 204508 / S288c)	P07170	V10I	1.2	0.1	-0.02	00	--	nn	1	E	buried	D	0	0	0	SI
1880	P00974_G47V	Pancreatic trypsin inhibitor	Bos taurus	P00974	G47V	4.1	-0.02	-14.02	00	0-	nn	2	C	buried	HD	0	1	0	SI
1881	P00974_P48A	Pancreatic trypsin inhibitor	Bos taurus	P00974	P48A	1.6	0.09	-0.37	00	0-	nn	-1	C	exposed	D	0	1	0	SD
1883	P00974_A51T	Pancreatic trypsin inhibitor	Bos taurus	P00974	A51T	1.7	0.27	-0.38	00	-0	np	1	C	exposed	D	0	1	1	SI
1884	P00974_A51V	Pancreatic trypsin inhibitor	Bos taurus	P00974	A51V	1.3	0.55	-0.71	00	--	nn	2	C	exposed	D	0	0	0	SI
1886	P00974_F68L	Pancreatic trypsin inhibitor	Bos taurus	P00974	F68L	1.3	0.22	-0.11	00	--	nn	-1	E	buried	D	0	0	0	SD
1887	P00974_Y70A	Pancreatic trypsin inhibitor	Bos taurus	P00974	Y70A	4.7	0.28	-0.1	00	0-	pn	-4	E	buried	HD	0	1	1	LD
1888	P00974_Y70D	Pancreatic trypsin inhibitor	Bos taurus	P00974	Y70D	3.8	0.24	-0.15	0-	0+	pp	-3	E	buried	HD	1	1	0	LD
1889	P00974_Y70F	Pancreatic trypsin inhibitor	Bos taurus	P00974	Y70F	0.6	0.6	-0.02	00	0-	pn	0	E	buried	SD	0	1	1	0
1892	P00974_Y70N	Pancreatic trypsin inhibitor	Bos taurus	P00974	Y70N	3.7	-0.11	-0.12	00	0+	pp	-3	E	buried	HD	0	1	0	LD
1893	P00974_G71D	Pancreatic trypsin inhibitor	Bos taurus	P00974	G71D	2.8	0.3	-0.39	0-	0+	np	1	C	buried	HD	1	1	1	SI
1894	P00974_G72A	Pancreatic trypsin inhibitor	Bos taurus	P00974	G72A	2.2	-0.37	-0.4	00	0-	nn	0	C	exposed	HD	0	1	0	0
1933	P01053_I50A	Subtilisin-chymotrypsin inhibitor-2A	Hordeum vulgare	P01053	I50A	2.12	-0.12	-0.12	00	--	nn	-3	E	exposed	HD	0	0	0	LD
1935	P01053_I50T	Subtilisin-chymotrypsin inhibitor-2A	Hordeum vulgare	P01053	I50T	1.34	-0.43	-0.15	00	-0	np	-2	E	exposed	D	0	1	1	SD
1936	P01053_V54T	Subtilisin-chymotrypsin inhibitor-2A	Hordeum vulgare	P01053	V54T	1.03	-0.45	-1.36	00	-0	np	-1	T	exposed	D	0	1	1	SD
1937	P01053_V54A	Subtilisin-chymotrypsin inhibitor-2A	Hordeum vulgare	P01053	V54A	0.64	-0.34	-0.59	00	--	nn	-2	T	exposed	SD	0	0	0	SD
1939	P01053_A78G	Subtilisin-chymotrypsin inhibitor-2A	Hordeum vulgare	P01053	A78G	1.88	-0.47	-0.28	00	-0	nn	0	C	exposed	HD	0	1	0	0
1942	P01053_V80G	Subtilisin-chymotrypsin inhibitor-2A	Hordeum vulgare	P01053	V80G	3.24	-0.62	-0.79	00	-0	nn	-2	C	exposed	HD	0	1	0	SD
1944	P01053_V83A	Subtilisin-chymotrypsin inhibitor-2A	Hordeum vulgare	P01053	V83A	1.45	-0.67	-1.94	00	--	nn	-2	E	buried	D	0	0	0	SD
1945	P01053_V83G	Subtilisin-chymotrypsin inhibitor-2A	Hordeum vulgare	P01053	V83G	3.5	-1.68	-4.98	00	-0	nn	-2	E	buried	HD	0	1	0	SD
1981	P00044_N58L	Cytochrome c isoform 1	Saccharomyces cerevisiae (strain ATCC 204508 / S288c)	P00044	N58L	-4.73	-0.42	-1.92	00	+-	pn	2	H	buried	HS	0	1	1	SI
1982	P00044_N58I	Cytochrome c isoform 1	Saccharomyces cerevisiae (strain ATCC 204508 / S288c)	P00044	N58I	-4.1	-0.29	-1.07	00	+-	pn	2	H	buried	HS	0	1	1	SI
1992	P00044_N58V	Cytochrome c isoform 1	Saccharomyces cerevisiae (strain ATCC 204508 / S288c)	P00044	N58V	-2.02	-0.16	-0.13	00	+-	pn	1	H	buried	HS	0	1	1	SI
2002	P00044_N58F	Cytochrome c isoform 1	Saccharomyces cerevisiae (strain ATCC 204508 / S288c)	P00044	N58F	0.06	-0.33	-1.81	00	+-	pn	3	H	buried	N	0	1	1	LI
2006	P00044_N58Q	Cytochrome c isoform 1	Saccharomyces cerevisiae (strain ATCC 204508 / S288c)	P00044	N58Q	0.84	-0.07	-0.36	00	++	pp	1	H	buried	SD	0	0	0	SI
2009	P00044_N58H	Cytochrome c isoform 1	Saccharomyces cerevisiae (strain ATCC 204508 / S288c)	P00044	N58H	1.7	-0.19	-0.47	0+	+0	pp	1	H	buried	D	1	1	0	SI
2016	P00044_G12A	Cytochrome c isoform 1	Saccharomyces cerevisiae (strain ATCC 204508 / S288c)	P00044	G12A	3.5	-2.04	-12.19	00	0-	nn	0	H	buried	HD	0	1	0	0
2017	P11053_H43R	Flavodoxin	Nostoc sp. (strain PCC 7120 / SAG 25.82 / UTEX 2576)	P11053	H43R	-2.0	0.64	2.45	++	0+	pp	1	T	exposed	HS	0	1	0	SI
2019	P0A3C7_F66W	Flavodoxin	Nostoc sp. (strain PCC 7120 / SAG 25.82 / UTEX 2576)	P0A3C7	F66W	0.6	-0.01	-0.29	00	--	np	0	C	exposed	SD	0	0	1	0
2020	P0A3C7_T49A	Flavodoxin	Nostoc sp. (strain PCC 7120 / SAG 25.82 / UTEX 2576)	P0A3C7	T49A	-0.1	0.2	-0.05	00	0-	pn	-1	T	buried	N	0	1	1	SD
2021	P0A3C7_F66Y	Flavodoxin	Nostoc sp. (strain PCC 7120 / SAG 25.82 / UTEX 2576)	P0A3C7	F66Y	0.5	0.25	0.12	00	-0	np	0	C	exposed	SD	0	1	1	0
2022	P0A3C7_E95Q	Flavodoxin	Nostoc sp. (strain PCC 7120 / SAG 25.82 / UTEX 2576)	P0A3C7	E95Q	-0.6	0.07	-0.68	-0	++	pp	0	G	exposed	SS	1	0	0	0
2024	P0A3C7_E95D	Flavodoxin	Nostoc sp. (strain PCC 7120 / SAG 25.82 / UTEX 2576)	P0A3C7	E95D	1.1	0.16	-1.14	--	++	pp	-1	G	exposed	D	0	0	0	SD
2025	P0A3C7_R43A	Flavodoxin	Nostoc sp. (strain PCC 7120 / SAG 25.82 / UTEX 2576)	P0A3C7	R43A	2.4	0.13	-1.28	+0	+-	pn	-3	T	exposed	HD	1	1	1	LD
2026	P0A3C7_F66A	Flavodoxin	Nostoc sp. (strain PCC 7120 / SAG 25.82 / UTEX 2576)	P0A3C7	F66A	1.0	0.2	-0.56	00	--	nn	-4	C	exposed	D	0	0	0	LD
2102	P03050_P8L	Transcriptional repressor arc	Salmonella phage P22	P03050	P8L	-2.49	0.77	-1.79	00	0-	nn	2	C	exposed	HS	0	1	0	SI
2111	P00648_R130Q	Ribonuclease	Bacillus amyloliquefaciens	P00648	R130Q	1.58	-1.18	-0.75	+0	++	pp	-1	C	exposed	D	1	0	0	SD
2113	P00648_D69M	Ribonuclease	Bacillus amyloliquefaciens	P00648	D69M	0.27	-0.55	-0.37	-0	+-	pn	2	T	exposed	N	1	1	1	SI
2195	P00644_E157A	Thermonuclease	Staphylococcus aureus	P00644	E157A	-0.3	-0.38	-0.02	-0	+-	pn	-2	E	buried	N	1	1	1	SD
2196	P00644_K106G	Thermonuclease	Staphylococcus aureus	P00644	K106G	1.7	-0.23	-0.03	+0	+0	pn	-3	E	exposed	D	1	1	1	LD
2199	P00644_E157G	Thermonuclease	Staphylococcus aureus	P00644	E157G	5.7	-0.65	-0.27	-0	+0	pn	-2	E	buried	HD	1	1	1	SD
2244	P00044_K78L	Cytochrome c isoform 1	Saccharomyces cerevisiae (strain ATCC 204508 / S288c)	P00044	K78L	0.03	-0.12	-0.28	+0	+-	pn	0	H	exposed	N	1	1	1	0
2248	P00044_K78I	Cytochrome c isoform 1	Saccharomyces cerevisiae (strain ATCC 204508 / S288c)	P00044	K78I	1.19	-0.04	-0.22	+0	+-	pn	0	H	exposed	D	1	1	1	0
2249	P00044_K78V	Cytochrome c isoform 1	Saccharomyces cerevisiae (strain ATCC 204508 / S288c)	P00044	K78V	1.38	-0.11	-0.12	+0	+-	pn	-1	H	exposed	D	1	1	1	SD
2316	P01053_T59D	Subtilisin-chymotrypsin inhibitor-2A	Hordeum vulgare	P01053	T59D	0.03	-0.37	-0.48	0-	0+	pp	0	C	exposed	N	1	1	0	0
2317	P01053_T59A	Subtilisin-chymotrypsin inhibitor-2A	Hordeum vulgare	P01053	T59A	0.67	-0.48	-0.65	00	0-	pn	-1	C	exposed	SD	0	1	1	SD
2393	P00644_V148W	Thermonuclease	Staphylococcus aureus	P00644	V148W	4.9	-0.78	-1.06	00	--	np	2	H	buried	HD	0	0	1	SI
2407	P00651_Y50W	Guanyl-specific ribonuclease T1	Aspergillus oryzae (strain ATCC 42149 / RIB 40)	P00651	Y50W	-1.24	0.29	-0.04	00	0-	pp	0	H	buried	S	0	1	0	0
2408	P00651_Y71W	Guanyl-specific ribonuclease T1	Aspergillus oryzae (strain ATCC 42149 / RIB 40)	P00651	Y71W	-0.74	0.0	-0.02	00	0-	pp	0	T	exposed	SS	0	1	0	0
2410	P00651_Y68W	Guanyl-specific ribonuclease T1	Aspergillus oryzae (strain ATCC 42149 / RIB 40)	P00651	Y68W	0.14	-0.37	-0.3	00	0-	pp	0	E	buried	N	0	1	0	0
2411	P00651_H66T	Guanyl-specific ribonuclease T1	Aspergillus oryzae (strain ATCC 42149 / RIB 40)	P00651	H66T	0.26	-0.03	-0.33	+0	00	pp	-1	E	exposed	N	1	0	0	SD
2414	P00651_W85Y	Guanyl-specific ribonuclease T1	Aspergillus oryzae (strain ATCC 42149 / RIB 40)	P00651	W85Y	0.93	-0.05	0.03	00	-0	pp	0	E	buried	D	0	1	0	0
2488	P02693_I24C	Fatty acid-binding protein, brain	Rattus norvegicus	P02693	I24C	-0.91	-0.84	-2.01	00	--	nn	-2	C	buried	SS	0	0	0	SD
2490	P02693_L90C	Fatty acid-binding protein, brain	Rattus norvegicus	P02693	L90C	0.6	-0.12	-0.58	00	--	nn	-2	E	buried	SD	0	0	0	SD
2491	P02693_A105C	Fatty acid-binding protein, brain	Rattus norvegicus	P02693	A105C	-2.54	1.61	0.77	00	--	nn	1	E	buried	HS	0	0	0	SI
2499	P02693_L73C	Fatty acid-binding protein, brain	Rattus norvegicus	P02693	L73C	0.14	-0.63	-2.66	00	--	nn	-2	T	buried	N	0	0	0	SD
2501	P01053_L69A	Subtilisin-chymotrypsin inhibitor-2A	Hordeum vulgare	P01053	L69A	3.69	-0.63	-0.33	00	--	nn	-3	E	buried	HD	0	0	0	LD
2502	P01053_V71A	Subtilisin-chymotrypsin inhibitor-2A	Hordeum vulgare	P01053	V71A	1.54	-0.14	-0.18	00	--	nn	-2	E	buried	D	0	0	0	SD
2508	P01053_I49A	Subtilisin-chymotrypsin inhibitor-2A	Hordeum vulgare	P01053	I49A	3.89	-0.26	-1.31	00	--	nn	-3	E	buried	HD	0	0	0	LD
2514	P01053_I77A	Subtilisin-chymotrypsin inhibitor-2A	Hordeum vulgare	P01053	I77A	4.34	-0.57	-0.1	00	--	nn	-3	E	buried	HD	0	0	0	LD
2520	P01053_L28A	Subtilisin-chymotrypsin inhibitor-2A	Hordeum vulgare	P01053	L28A	2.28	-0.13	-0.19	00	--	nn	-3	G	buried	HD	0	0	0	LD
2576	P00644_D103A	Thermonuclease	Staphylococcus aureus	P00644	D103A	-0.7	-0.03	0.56	-0	+-	pn	-1	T	buried	SS	1	1	1	SD
2579	P00644_K127A	Thermonuclease	Staphylococcus aureus	P00644	K127A	-0.3	-0.35	0.19	+0	+-	pn	-3	T	exposed	N	1	1	1	LD
2583	P00644_K218G	Thermonuclease	Staphylococcus aureus	P00644	K218G	-0.1	-0.28	-0.26	+0	+0	pn	-3	C	exposed	N	1	1	1	LD
2585	P00644_E134A	Thermonuclease	Staphylococcus aureus	P00644	E134A	0.1	-0.53	-0.76	-0	+-	pn	-2	T	exposed	N	1	1	1	SD
2588	P00644_K98A	Thermonuclease	Staphylococcus aureus	P00644	K98A	0.2	0.22	0.33	+0	+-	pn	-3	E	exposed	N	1	1	1	LD
2589	P00644_K131G	Thermonuclease	Staphylococcus aureus	P00644	K131G	0.2	0.04	3.61	+0	+0	pn	-3	T	exposed	N	1	1	1	LD
2592	P00644_K131A	Thermonuclease	Staphylococcus aureus	P00644	K131A	0.3	-0.48	5.17	+0	+-	pn	-3	T	exposed	N	1	1	1	LD
2596	P00644_K218A	Thermonuclease	Staphylococcus aureus	P00644	K218A	0.7	0.21	0.55	+0	+-	pn	-3	C	exposed	SD	1	1	1	LD
2597	P00644_K110A	Thermonuclease	Staphylococcus aureus	P00644	K110A	0.7	-0.23	-0.44	+0	+-	pn	-3	T	exposed	SD	1	1	1	LD
2599	P00644_K98G	Thermonuclease	Staphylococcus aureus	P00644	K98G	0.7	-0.36	0.17	+0	+0	pn	-3	E	exposed	SD	1	1	1	LD
2672	P00648_K66R	Ribonuclease	Bacillus amyloliquefaciens	P00648	K66R	-0.54	-0.02	-0.09	++	++	pp	0	C	exposed	SS	0	0	0	0
2679	P00648_K113A	Ribonuclease	Bacillus amyloliquefaciens	P00648	K113A	-0.59	-0.91	0.0	+0	+-	pn	-3	T	exposed	SS	1	1	1	LD
2681	P00648_S132A	Ribonuclease	Bacillus amyloliquefaciens	P00648	S132A	-0.08	-0.61	-0.01	00	0-	pn	0	C	buried	N	0	1	1	0
2685	P00648_K155R	Ribonuclease	Bacillus amyloliquefaciens	P00648	K155R	-0.84	-0.08	-0.07	++	++	pp	0	E	exposed	SS	0	0	0	0
2689	P69543_F13T	DNA-Binding protein G5P	Enterobacteria phage fd	P69543	F13T	0.7	0.22	-3.92	00	-0	np	-3	E	exposed	SD	0	1	1	LD
2690	P69543_L28V	DNA-Binding protein G5P	Enterobacteria phage fd	P69543	L28V	-1.1	1.11	1.94	00	--	nn	-1	E	exposed	S	0	0	0	SD
2692	P69543_L32Y	DNA-Binding protein G5P	Enterobacteria phage fd	P69543	L32Y	-1.0	1.1	0.12	00	-0	np	1	E	exposed	S	0	1	1	SI
2708	P69543_H64C	DNA-Binding protein G5P	Enterobacteria phage fd	P69543	H64C	-0.5	0.63	-0.7	+0	0-	pn	-1	C	exposed	SS	1	1	1	SD
2709	P69543_L65P	DNA-Binding protein G5P	Enterobacteria phage fd	P69543	L65P	1.5	1.43	1.8	00	-0	nn	-2	G	exposed	D	0	1	0	SD
2715	P69543_A86T	DNA-Binding protein G5P	Enterobacteria phage fd	P69543	A86T	0.7	0.3	-1.76	00	-0	np	1	C	exposed	SD	0	1	1	SI
2716	P69543_A86V	DNA-Binding protein G5P	Enterobacteria phage fd	P69543	A86V	-0.5	1.35	0.47	00	--	nn	2	C	exposed	SS	0	0	0	SI
2758	P0CH28_F121W	Ubiquitin	Bovine	P0CH28	F121W	-0.34	-0.36	-2.13	00	--	np	0	E	buried	N	0	0	1	0
2771	P00644_G161D	Thermonuclease	Staphylococcus aureus	P00644	G161D	2.28	-0.69	-2.63	0-	0+	np	1	C	buried	HD	1	1	1	SI
2852	P01308_T97H	Insulin	Homo sapiens	P01308	T97H	-1.76	-1.22	-4.65	0+	00	pp	1	T	exposed	S	1	0	0	SI
2855	P01308_T97R	Insulin	Homo sapiens	P01308	T97R	-1.25	-0.6	-4.4	0+	0+	pp	2	T	exposed	S	1	1	0	SI
2856	P01308_F49H	Insulin	Homo sapiens	P01308	F49H	-1.0	-0.89	0.71	0+	-0	np	-2	T	exposed	S	1	1	1	SD
2857	P01308_F49D	Insulin	Homo sapiens	P01308	F49D	-0.6	-0.61	2.46	0-	-+	np	-3	T	exposed	SS	1	1	1	LD
2858	P01308_T97A	Insulin	Homo sapiens	P01308	T97A	-0.16	-1.34	-4.21	00	0-	pn	-1	T	exposed	N	0	1	1	SD
2859	P01308_S98D	Insulin	Homo sapiens	P01308	S98D	-0.1	-1.16	-1.65	0-	0+	pp	1	T	exposed	N	1	1	0	SI
2861	P01308_Y50T	Insulin	Homo sapiens	P01308	Y50T	0.3	-1.28	-1.28	00	00	pp	-3	T	exposed	N	0	0	0	LD
2968	P00698_I73T	Lysozyme C	Gallus gallus	P00698	I73T	3.3	-0.08	-0.5	00	-0	np	-2	T	buried	HD	0	1	1	SD
3012	P03051_L41V	Regulatory protein rop	Escherichia coli	P03051	L41V	2.53	0.1	-0.09	00	--	nn	-1	H	exposed	HD	0	0	0	SD
3013	P03051_L41A	Regulatory protein rop	Escherichia coli	P03051	L41A	6.12	0.14	-0.11	00	--	nn	-3	H	exposed	HD	0	0	0	LD
3034	P0CG48_V26L	Ubiquitin	Human	P0CG48	V26L	-0.3	-0.32	-0.67	00	--	nn	1	H	buried	N	0	0	0	SI
3036	P0CG48_V26A	Ubiquitin	Human	P0CG48	V26A	3.3	-0.42	-2.78	00	--	nn	-2	H	buried	HD	0	0	0	SD
3040	P00644_K152F	Thermonuclease	Staphylococcus aureus	P00644	K152F	-0.0	-0.39	-1.52	+0	+-	pn	1	T	exposed	N	1	1	1	SI
3043	P00644_E139C	Thermonuclease	Staphylococcus aureus	P00644	E139C	0.7	-0.58	-1.42	-0	+-	pn	-1	H	exposed	SD	1	1	1	SD
3044	P00644_A142C	Thermonuclease	Staphylococcus aureus	P00644	A142C	1.2	-0.41	0.63	00	--	nn	1	H	exposed	D	0	0	0	SI
3045	P00644_K152C	Thermonuclease	Staphylococcus aureus	P00644	K152C	0.5	-0.24	-0.43	+0	+-	pn	-2	T	exposed	SD	1	1	1	SD
3047	P00644_R187C	Thermonuclease	Staphylococcus aureus	P00644	R187C	2.7	-0.58	-0.15	+0	+-	pn	-2	H	exposed	HD	1	1	1	SD
3048	P00644_A194C	Thermonuclease	Staphylococcus aureus	P00644	A194C	0.8	-0.59	-0.85	00	--	nn	1	C	buried	SD	0	0	0	SI
3050	P00644_K216F	Thermonuclease	Staphylococcus aureus	P00644	K216F	0.3	0.44	-0.05	+0	+-	pn	1	H	exposed	N	1	1	1	SI
3051	P00644_K160F	Thermonuclease	Staphylococcus aureus	P00644	K160F	-0.1	-0.35	0.39	+0	+-	pn	1	C	exposed	N	1	1	1	SI
3052	P00644_G132F	Thermonuclease	Staphylococcus aureus	P00644	G132F	0.4	-0.99	3.06	00	0-	nn	4	B	exposed	N	0	1	0	LI
3054	P00644_G111F	Thermonuclease	Staphylococcus aureus	P00644	G111F	1.1	-0.32	-1.06	00	0-	nn	4	T	exposed	D	0	1	0	LI
3055	P00644_A194F	Thermonuclease	Staphylococcus aureus	P00644	A194F	1.3	-0.17	-0.18	00	--	nn	4	C	buried	D	0	0	0	LI
3056	P00644_R187F	Thermonuclease	Staphylococcus aureus	P00644	R187F	3.1	0.0	0.04	+0	+-	pn	1	H	exposed	HD	1	1	1	SI
3095	P00644_D122A	Thermonuclease	Staphylococcus aureus	P00644	D122A	-0.2	0.35	1.21	-0	+-	pn	-1	E	buried	N	1	1	1	SD
3096	P00644_D122G	Thermonuclease	Staphylococcus aureus	P00644	D122G	0.5	0.03	0.68	-0	+0	pn	-1	E	buried	SD	1	1	1	SD
3103	P00644_E92A	Thermonuclease	Staphylococcus aureus	P00644	E92A	1.3	-0.43	-0.12	-0	+-	pn	-2	E	buried	D	1	1	1	SD
3104	P00644_E92G	Thermonuclease	Staphylococcus aureus	P00644	E92G	1.8	-0.49	-0.41	-0	+0	pn	-2	E	buried	D	1	1	1	SD
3105	P00644_E125A	Thermonuclease	Staphylococcus aureus	P00644	E125A	-0.3	0.01	-1.62	-0	+-	pn	-2	T	exposed	N	1	1	1	SD
3106	P00644_E125G	Thermonuclease	Staphylococcus aureus	P00644	E125G	-0.5	-0.18	-0.47	-0	+0	pn	-2	T	exposed	SS	1	1	1	SD
3109	P00644_E139A	Thermonuclease	Staphylococcus aureus	P00644	E139A	0.2	-0.78	-0.24	-0	+-	pn	-2	H	exposed	N	1	1	1	SD
3110	P00644_E139G	Thermonuclease	Staphylococcus aureus	P00644	E139G	1.6	-0.72	-2.57	-0	+0	pn	-2	H	exposed	D	1	1	1	SD
3112	P00644_E149G	Thermonuclease	Staphylococcus aureus	P00644	E149G	0.9	0.16	-0.31	-0	+0	pn	-2	H	exposed	SD	1	1	1	SD
3114	P00644_E155G	Thermonuclease	Staphylococcus aureus	P00644	E155G	2.7	-0.23	-0.13	-0	+0	pn	-2	E	buried	HD	1	1	1	SD
3120	P00644_E204G	Thermonuclease	Staphylococcus aureus	P00644	E204G	2.2	-0.32	-0.28	-0	+0	pn	-2	H	buried	HD	1	1	1	SD
3121	P00644_E211A	Thermonuclease	Staphylococcus aureus	P00644	E211A	2.4	-0.62	-0.34	-0	+-	pn	-2	H	buried	HD	1	1	1	SD
3123	P00644_E217A	Thermonuclease	Staphylococcus aureus	P00644	E217A	0.7	-0.08	-0.07	-0	+-	pn	-2	H	exposed	SD	1	1	1	SD
3124	P00644_E217G	Thermonuclease	Staphylococcus aureus	P00644	E217G	1.7	-0.86	-0.46	-0	+0	pn	-2	H	exposed	D	1	1	1	SD
3125	P00644_K88A	Thermonuclease	Staphylococcus aureus	P00644	K88A	-0.3	0.42	-2.14	+0	+-	pn	-3	C	exposed	N	1	1	1	LD
3126	P00644_K88G	Thermonuclease	Staphylococcus aureus	P00644	K88G	-0.3	-0.68	-5.48	+0	+0	pn	-3	C	exposed	N	1	1	1	LD
3127	P00644_K91A	Thermonuclease	Staphylococcus aureus	P00644	K91A	1.4	-0.86	-0.15	+0	+-	pn	-3	E	exposed	D	1	1	1	LD
3131	P00644_K106A	Thermonuclease	Staphylococcus aureus	P00644	K106A	0.2	-0.46	-0.05	+0	+-	pn	-3	E	exposed	N	1	1	1	LD
3133	P00644_K192A	Thermonuclease	Staphylococcus aureus	P00644	K192A	1.3	-0.32	0.48	+0	+-	pn	-3	E	exposed	D	1	1	1	LD
3134	P00644_K192G	Thermonuclease	Staphylococcus aureus	P00644	K192G	2.7	0.32	0.38	+0	+0	pn	-3	E	exposed	HD	1	1	1	LD
3135	P00644_K209A	Thermonuclease	Staphylococcus aureus	P00644	K209A	-0.2	-0.11	0.05	+0	+-	pn	-3	H	exposed	N	1	1	1	LD
3136	P00644_K209G	Thermonuclease	Staphylococcus aureus	P00644	K209G	0.7	0.47	-0.07	+0	+0	pn	-3	H	exposed	SD	1	1	1	LD
3137	P00644_K130A	Thermonuclease	Staphylococcus aureus	P00644	K130A	-0.1	-0.24	-1.78	+0	+-	pn	-3	T	exposed	N	1	1	1	LD
3141	P00644_K135A	Thermonuclease	Staphylococcus aureus	P00644	K135A	0.2	-0.9	3.81	+0	+-	pn	-3	T	exposed	N	1	1	1	LD
3142	P00644_K135G	Thermonuclease	Staphylococcus aureus	P00644	K135G	0.3	-0.2	-0.81	+0	+0	pn	-3	T	exposed	N	1	1	1	LD
3143	P00644_K145A	Thermonuclease	Staphylococcus aureus	P00644	K145A	0.5	-0.51	0.26	+0	+-	pn	-3	H	exposed	SD	1	1	1	LD
3144	P00644_K145G	Thermonuclease	Staphylococcus aureus	P00644	K145G	1.5	-0.75	-0.03	+0	+0	pn	-3	H	exposed	D	1	1	1	LD
3145	P00644_K146A	Thermonuclease	Staphylococcus aureus	P00644	K146A	-0.1	-0.49	0.07	+0	+-	pn	-3	H	exposed	N	1	1	1	LD
3146	P00644_K146G	Thermonuclease	Staphylococcus aureus	P00644	K146G	0.4	-0.2	0.07	+0	+0	pn	-3	H	exposed	N	1	1	1	LD
3147	P00644_K152A	Thermonuclease	Staphylococcus aureus	P00644	K152A	0.1	0.63	-0.09	+0	+-	pn	-3	T	exposed	N	1	1	1	LD
3148	P00644_K152G	Thermonuclease	Staphylococcus aureus	P00644	K152G	0.5	-0.05	-0.19	+0	+0	pn	-3	T	exposed	SD	1	1	1	LD
3150	P00644_K153G	Thermonuclease	Staphylococcus aureus	P00644	K153G	1.1	-0.33	-0.38	+0	+0	pn	-3	T	exposed	D	1	1	1	LD
3151	P00644_K160A	Thermonuclease	Staphylococcus aureus	P00644	K160A	0.6	-0.37	-0.77	+0	+-	pn	-3	C	exposed	SD	1	1	1	LD
3152	P00644_K160G	Thermonuclease	Staphylococcus aureus	P00644	K160G	1.1	-0.71	-1.8	+0	+0	pn	-3	C	exposed	D	1	1	1	LD
3153	P00644_K166A	Thermonuclease	Staphylococcus aureus	P00644	K166A	-0.2	-0.05	-0.77	+0	+-	pn	-3	T	exposed	N	1	1	1	LD
3154	P00644_K166G	Thermonuclease	Staphylococcus aureus	P00644	K166G	0.3	-0.55	-0.93	+0	+0	pn	-3	T	exposed	N	1	1	1	LD
3156	P00644_K179G	Thermonuclease	Staphylococcus aureus	P00644	K179G	1.7	-0.31	-0.14	+0	+0	pn	-3	E	exposed	D	1	1	1	LD
3159	P00644_K198A	Thermonuclease	Staphylococcus aureus	P00644	K198A	-0.7	-0.27	0.31	+0	+-	pn	-3	T	exposed	SS	1	1	1	LD
3163	P00644_K215A	Thermonuclease	Staphylococcus aureus	P00644	K215A	1.4	-0.34	0.17	+0	+-	pn	-3	H	exposed	D	1	1	1	LD
3165	P00644_K216A	Thermonuclease	Staphylococcus aureus	P00644	K216A	-0.1	-0.35	0.16	+0	+-	pn	-3	H	exposed	N	1	1	1	LD
3166	P00644_K216G	Thermonuclease	Staphylococcus aureus	P00644	K216G	0.7	-0.48	0.02	+0	+0	pn	-3	H	exposed	SD	1	1	1	LD
3169	P00644_H90A	Thermonuclease	Staphylococcus aureus	P00644	H90A	0.4	0.31	1.09	+0	0-	pn	-2	C	exposed	N	1	1	1	SD
3170	P00644_H90G	Thermonuclease	Staphylococcus aureus	P00644	H90G	0.8	-0.36	0.99	+0	00	pn	-2	C	exposed	SD	1	0	1	SD
3171	P00644_H128A	Thermonuclease	Staphylococcus aureus	P00644	H128A	0.5	-0.63	-1.84	+0	0-	pn	-2	B	exposed	SD	1	1	1	SD
3172	P00644_H128G	Thermonuclease	Staphylococcus aureus	P00644	H128G	0.4	-0.1	0.18	+0	00	pn	-2	B	exposed	N	1	0	1	SD
3176	P00644_H206G	Thermonuclease	Staphylococcus aureus	P00644	H206G	0.5	-0.01	0.05	+0	00	pn	-2	H	exposed	SD	1	0	1	SD
3177	P00644_R117A	Thermonuclease	Staphylococcus aureus	P00644	R117A	1.4	-0.05	0.22	+0	+-	pn	-3	E	buried	D	1	1	1	LD
3178	P00644_R117G	Thermonuclease	Staphylococcus aureus	P00644	R117G	2.2	-0.13	0.08	+0	+0	pn	-3	E	buried	HD	1	1	1	LD
3181	P00644_R169A	Thermonuclease	Staphylococcus aureus	P00644	R169A	0.9	-0.4	-0.92	+0	+-	pn	-3	C	exposed	SD	1	1	1	LD
3184	P00644_R187G	Thermonuclease	Staphylococcus aureus	P00644	R187G	2.4	-0.37	-0.14	+0	+0	pn	-3	H	exposed	HD	1	1	1	LD
3185	P00644_R208A	Thermonuclease	Staphylococcus aureus	P00644	R208A	1.7	-0.11	-0.04	+0	+-	pn	-3	H	exposed	D	1	1	1	LD
3187	P00648_R116S	Ribonuclease	Bacillus amyloliquefaciens	P00648	R116S	2.72	-1.0	-6.44	+0	+0	pp	-3	T	buried	HD	1	1	0	LD
3188	P00648_D140N	Ribonuclease	Bacillus amyloliquefaciens	P00648	D140N	4.11	-0.71	-0.24	-0	++	pp	0	T	exposed	HD	1	0	0	0
3189	P00648_R116K	Ribonuclease	Bacillus amyloliquefaciens	P00648	R116K	3.13	-0.27	-0.36	++	++	pp	0	T	buried	HD	0	0	0	0
3191	P00648_R130K	Ribonuclease	Bacillus amyloliquefaciens	P00648	R130K	4.13	-0.23	-0.02	++	++	pp	0	C	exposed	HD	0	0	0	0
3215	P00644_M114L	Thermonuclease	Staphylococcus aureus	P00644	M114L	0.8	0.01	-0.08	00	--	nn	0	E	buried	SD	0	0	0	0
3216	P00644_M114I	Thermonuclease	Staphylococcus aureus	P00644	M114I	0.6	-0.51	0.2	00	--	nn	0	E	buried	SD	0	0	0	0
3218	P05413_F17Y	Fatty acid-binding protein, heart	Homo sapiens	P05413	F17Y	3.44	0.16	0.65	00	-0	np	0	H	buried	HD	0	1	1	0
3220	P05413_Y129F	Fatty acid-binding protein, heart	Homo sapiens	P05413	Y129F	3.83	-0.29	-0.01	00	0-	pn	0	E	buried	HD	0	1	1	0
3222	P05413_T41Q	Fatty acid-binding protein, heart	Homo sapiens	P05413	T41Q	4.38	1.02	0.7	00	0+	pp	1	E	buried	HD	0	1	0	SI
3223	P05413_T41V	Fatty acid-binding protein, heart	Homo sapiens	P05413	T41V	1.84	0.65	0.55	00	0-	pn	1	E	buried	D	0	1	1	SI
3224	P05413_R107T	Fatty acid-binding protein, heart	Homo sapiens	P05413	R107T	3.54	0.73	-0.23	+0	+0	pp	-2	E	buried	HD	1	1	0	SD
3225	P05413_R127K	Fatty acid-binding protein, heart	Homo sapiens	P05413	R127K	4.67	0.45	0.2	++	++	pp	0	E	buried	HD	0	0	0	0
3226	P05413_R127Q	Fatty acid-binding protein, heart	Homo sapiens	P05413	R127Q	0.62	0.9	0.29	+0	++	pp	-1	E	buried	SD	1	0	0	SD
3238	P03050_N29A	Transcriptional repressor arc	Salmonella phage P22	P03050	N29A	-0.66	1.68	-1.34	00	+-	pn	-1	H	exposed	SS	0	1	1	SD
3239	P03050_E48A	Transcriptional repressor arc	Salmonella phage P22	P03050	E48A	-0.13	1.97	0.56	-0	+-	pn	-2	H	exposed	N	1	1	1	SD
3246	P9WGE7_G152A	Superoxide dismutase	Mycobacterium tuberculosis	P9WGE7	G152A	4.3	-0.03	-0.23	00	0-	nn	0	T	exposed	HD	0	1	0	0
3255	P11540_C83A	Barstar	Bacillus amyloliquefaciens	P11540	C83A	0.6	0.07	0.01	00	--	nn	-1	T	buried	SD	0	0	0	SD
3310	P00974_K50A	Pancreatic trypsin inhibitor	Bos taurus	P00974	K50A	-2.0	0.21	-0.25	+0	+-	pn	-3	C	exposed	HS	1	1	1	LD
3311	P00974_G71A	Pancreatic trypsin inhibitor	Bos taurus	P00974	G71A	-0.9	-0.01	-0.14	00	0-	nn	0	C	buried	SS	0	1	0	0
3316	P00974_R55A	Pancreatic trypsin inhibitor	Bos taurus	P00974	R55A	-0.3	0.42	-0.05	+0	+-	pn	-3	E	buried	N	1	1	1	LD
3317	P00974_T46A	Pancreatic trypsin inhibitor	Bos taurus	P00974	T46A	-0.2	0.01	-0.09	00	0-	pn	-1	C	exposed	N	0	1	1	SD
3318	P00974_R74A	Pancreatic trypsin inhibitor	Bos taurus	P00974	R74A	-0.2	-0.22	-0.1	+0	+-	pn	-3	C	exposed	N	1	1	1	LD
3319	P00974_I54A	Pancreatic trypsin inhibitor	Bos taurus	P00974	I54A	-0.1	0.27	-0.04	00	--	nn	-3	E	exposed	N	0	0	0	LD
3320	P00974_K81A	Pancreatic trypsin inhibitor	Bos taurus	P00974	K81A	-0.1	0.61	-0.07	+0	+-	pn	-3	C	exposed	N	1	1	1	LD
3321	P00974_V69A	Pancreatic trypsin inhibitor	Bos taurus	P00974	V69A	-0.0	0.08	-0.05	00	--	nn	-2	E	exposed	N	0	0	0	SD
3366	P00720_L66P	Endolysin	Enterobacteria phage T4	P00720	L66P	12.23	-0.02	-2.32	00	-0	nn	-2	H	buried	HD	0	1	0	SD
3412	P00651_P99V	Guanyl-specific ribonuclease T1	Aspergillus oryzae (strain ATCC 42149 / RIB 40)	P00651	P99V	2.13	-0.54	-8.74	00	0-	nn	1	C	buried	HD	0	1	0	SI
3474	P02693_L65G	Fatty acid-binding protein, brain	Rattus norvegicus	P02693	L65G	2.63	1.88	-2.34	00	-0	nn	-3	T	buried	HD	0	1	0	LD
3477	P02693_G66A	Fatty acid-binding protein, brain	Rattus norvegicus	P02693	G66A	1.33	2.61	1.65	00	0-	nn	0	T	exposed	D	0	1	0	0
3619	P00648_E120F	Ribonuclease	Bacillus amyloliquefaciens	P00648	E120F	2.1	-0.28	-0.03	-0	+-	pn	2	E	buried	HD	1	1	1	SI
3620	P00648_E120Q	Ribonuclease	Bacillus amyloliquefaciens	P00648	E120Q	2.7	-0.2	-0.04	-0	++	pp	0	E	buried	HD	1	0	0	0
3621	P00648_E120W	Ribonuclease	Bacillus amyloliquefaciens	P00648	E120W	2.2	-0.52	-0.11	-0	+-	pp	2	E	buried	HD	1	1	0	SI
3670	P00644_Y109E	Thermonuclease	Staphylococcus aureus	P00644	Y109E	5.0	-0.25	-1.55	0-	0+	pp	-2	E	buried	HD	1	1	0	SD
3673	P00644_Y109H	Thermonuclease	Staphylococcus aureus	P00644	Y109H	1.6	-0.28	-0.46	0+	00	pp	-2	E	buried	D	1	0	0	SD
3674	P00644_Y109I	Thermonuclease	Staphylococcus aureus	P00644	Y109I	2.5	-0.9	-0.54	00	0-	pn	-1	E	buried	HD	0	1	1	SD
3675	P00644_Y109K	Thermonuclease	Staphylococcus aureus	P00644	Y109K	3.9	0.32	-1.43	0+	0+	pp	-1	E	buried	HD	1	1	0	SD
3677	P00644_Y109M	Thermonuclease	Staphylococcus aureus	P00644	Y109M	2.0	0.04	-1.44	00	0-	pn	-1	E	buried	HD	0	1	1	SD
3678	P00644_Y109N	Thermonuclease	Staphylococcus aureus	P00644	Y109N	4.0	-0.41	-1.59	00	0+	pp	-3	E	buried	HD	0	1	0	LD
3681	P00644_Y109R	Thermonuclease	Staphylococcus aureus	P00644	Y109R	2.9	-0.18	-2.1	0+	0+	pp	-1	E	buried	HD	1	1	0	SD
3685	P00644_Y109W	Thermonuclease	Staphylococcus aureus	P00644	Y109W	0.6	-0.47	-0.21	00	0-	pp	0	E	buried	SD	0	1	0	0
3740	P32081_F27A	Cold shock protein CspB	Bacillus subtilis (strain 168)	P32081	F27A	0.76	1.37	0.2	00	--	nn	-4	E	buried	SD	0	0	0	LD
3741	P32081_F17A	Cold shock protein CspB	Bacillus subtilis (strain 168)	P32081	F17A	1.53	1.46	0.53	00	--	nn	-4	E	exposed	D	0	0	0	LD
3770	P00648_N88A	Ribonuclease	Bacillus amyloliquefaciens	P00648	N88A	4.0	-0.64	-5.98	00	+-	pn	-1	H	buried	HD	0	1	1	SD
3772	P62942_V5A	Peptidyl-prolyl cis-trans isomerase FKBP1A	Homo sapiens	P62942	V5A	2.78	-0.38	-1.64	00	--	nn	-2	E	exposed	HD	0	0	0	SD
3773	P62942_V25A	Peptidyl-prolyl cis-trans isomerase FKBP1A	Homo sapiens	P62942	V25A	3.19	-0.25	-0.39	00	--	nn	-2	E	buried	HD	0	0	0	SD
3777	P62942_V56A	Peptidyl-prolyl cis-trans isomerase FKBP1A	Homo sapiens	P62942	V56A	2.13	-0.01	-1.7	00	--	nn	-2	T	buried	HD	0	0	0	SD
3778	P62942_I57A	Peptidyl-prolyl cis-trans isomerase FKBP1A	Homo sapiens	P62942	I57A	2.48	-0.19	-2.72	00	--	nn	-3	T	buried	HD	0	0	0	LD
3780	P62942_I57T	Peptidyl-prolyl cis-trans isomerase FKBP1A	Homo sapiens	P62942	I57T	1.81	0.36	-0.72	00	-0	np	-2	T	buried	D	0	1	1	SD
3781	P62942_V64A	Peptidyl-prolyl cis-trans isomerase FKBP1A	Homo sapiens	P62942	V64A	2.97	-0.23	-1.25	00	--	nn	-2	H	buried	HD	0	0	0	SD
3783	P62942_I77A	Peptidyl-prolyl cis-trans isomerase FKBP1A	Homo sapiens	P62942	I77A	3.81	-0.45	-0.26	00	--	nn	-3	E	buried	HD	0	0	0	LD
3787	P62942_V99A	Peptidyl-prolyl cis-trans isomerase FKBP1A	Homo sapiens	P62942	V99A	2.16	-0.23	-0.06	00	--	nn	-2	E	buried	HD	0	0	0	SD
3788	P62942_V102A	Peptidyl-prolyl cis-trans isomerase FKBP1A	Homo sapiens	P62942	V102A	2.75	-0.22	-0.19	00	--	nn	-2	E	buried	HD	0	0	0	SD
3789	P62942_L107A	Peptidyl-prolyl cis-trans isomerase FKBP1A	Homo sapiens	P62942	L107A	2.32	-0.54	-2.56	00	--	nn	-3	E	buried	HD	0	0	0	LD
3790	P62942_R58A	Peptidyl-prolyl cis-trans isomerase FKBP1A	Homo sapiens	P62942	R58A	0.81	-0.22	0.07	+0	+-	pn	-3	H	exposed	SD	1	1	1	LD
3791	P62942_R58G	Peptidyl-prolyl cis-trans isomerase FKBP1A	Homo sapiens	P62942	R58G	2.29	-0.56	-0.96	+0	+0	pn	-3	H	exposed	HD	1	1	1	LD
3793	P62942_E62G	Peptidyl-prolyl cis-trans isomerase FKBP1A	Homo sapiens	P62942	E62G	2.49	0.39	-1.04	-0	+0	pn	-2	H	exposed	HD	1	1	1	SD
3796	P62942_I8V	Peptidyl-prolyl cis-trans isomerase FKBP1A	Homo sapiens	P62942	I8V	0.92	-0.65	-0.55	00	--	nn	-1	E	exposed	SD	0	0	0	SD
3797	P62942_T22S	Peptidyl-prolyl cis-trans isomerase FKBP1A	Homo sapiens	P62942	T22S	1.44	-0.24	-0.65	00	00	pp	-1	E	buried	D	0	0	0	SD
3799	P62942_T22A	Peptidyl-prolyl cis-trans isomerase FKBP1A	Homo sapiens	P62942	T22A	1.6	-0.01	-0.58	00	0-	pn	-1	E	buried	D	0	1	1	SD
3802	P62942_T28A	Peptidyl-prolyl cis-trans isomerase FKBP1A	Homo sapiens	P62942	T28A	1.97	-0.63	-0.52	00	0-	pn	-1	E	buried	HD	0	1	1	SD
3803	P62942_T76V	Peptidyl-prolyl cis-trans isomerase FKBP1A	Homo sapiens	P62942	T76V	0.81	-0.11	-0.02	00	0-	pn	1	E	buried	SD	0	1	1	SI
3804	P62942_T76A	Peptidyl-prolyl cis-trans isomerase FKBP1A	Homo sapiens	P62942	T76A	2.65	-0.12	-0.19	00	0-	pn	-1	E	buried	HD	0	1	1	SD
3809	P0A9X9_F31L	Cold shock protein CspA	Escherichia coli (strain K12)	P0A9X9	F31L	0.66	-0.24	-0.44	00	--	nn	-1	E	exposed	SD	0	0	0	SD
3810	P0A9X9_F20L	Cold shock protein CspA	Escherichia coli (strain K12)	P0A9X9	F20L	0.31	0.54	-0.18	00	--	nn	-1	E	exposed	N	0	0	0	SD
3812	P0A9X9_F31S	Cold shock protein CspA	Escherichia coli (strain K12)	P0A9X9	F31S	1.03	1.73	1.25	00	-0	np	-4	E	exposed	D	0	1	1	LD
3813	P0A9X9_F20S	Cold shock protein CspA	Escherichia coli (strain K12)	P0A9X9	F20S	1.16	2.06	0.85	00	-0	np	-4	E	exposed	D	0	1	1	LD
3836	P00644_P93F	Thermonuclease	Staphylococcus aureus	P00644	P93F	0.6	0.1	-0.06	00	0-	nn	3	E	exposed	SD	0	1	0	LI
3837	P00644_K98F	Thermonuclease	Staphylococcus aureus	P00644	K98F	0.5	-0.11	0.15	+0	+-	pn	1	E	exposed	SD	1	1	1	SI
3838	P00644_D101F	Thermonuclease	Staphylococcus aureus	P00644	D101F	1.5	0.25	-0.54	-0	+-	pn	3	T	buried	D	1	1	1	LI
3846	P00644_E134F	Thermonuclease	Staphylococcus aureus	P00644	E134F	0.7	-0.55	-4.59	-0	+-	pn	2	T	exposed	SD	1	1	1	SI
3849	P00644_A142F	Thermonuclease	Staphylococcus aureus	P00644	A142F	0.8	-0.33	0.09	00	--	nn	4	H	exposed	SD	0	0	0	LI
3850	P00644_K145F	Thermonuclease	Staphylococcus aureus	P00644	K145F	2.0	-0.06	-0.04	+0	+-	pn	1	H	exposed	HD	1	1	1	SI
3853	P00644_E149F	Thermonuclease	Staphylococcus aureus	P00644	E149F	1.4	-0.1	-0.82	-0	+-	pn	2	H	exposed	D	1	1	1	SI
3855	P00644_K153F	Thermonuclease	Staphylococcus aureus	P00644	K153F	-0.0	0.01	-0.78	+0	+-	pn	1	T	exposed	N	1	1	1	SI
3856	P00644_E155F	Thermonuclease	Staphylococcus aureus	P00644	E155F	1.1	-0.08	0.03	-0	+-	pn	2	E	buried	D	1	1	1	SI
3857	P00644_Q162F	Thermonuclease	Staphylococcus aureus	P00644	Q162F	0.7	-0.66	-1.0	00	+-	pn	2	C	exposed	SD	0	1	1	SI
3858	P00644_D165F	Thermonuclease	Staphylococcus aureus	P00644	D165F	5.2	-0.28	-16.78	-0	+-	pn	3	T	buried	HD	1	1	1	LI
3859	P00644_K166F	Thermonuclease	Staphylococcus aureus	P00644	K166F	0.9	-0.39	-0.74	+0	+-	pn	1	T	exposed	SD	1	1	1	SI
3865	P00644_E183F	Thermonuclease	Staphylococcus aureus	P00644	E183F	3.1	0.19	-0.04	-0	+-	pn	2	H	buried	HD	1	1	1	SI
3866	P00644_A184F	Thermonuclease	Staphylococcus aureus	P00644	A184F	1.9	-0.35	-0.11	00	--	nn	4	H	buried	HD	0	0	0	LI
3873	P00644_E204F	Thermonuclease	Staphylococcus aureus	P00644	E204F	0.8	-0.33	-0.1	-0	+-	pn	2	H	buried	SD	1	1	1	SI
3874	P00644_Q205F	Thermonuclease	Staphylococcus aureus	P00644	Q205F	0.7	0.44	-0.03	00	+-	pn	2	H	exposed	SD	0	1	1	SI
3875	P00644_H206F	Thermonuclease	Staphylococcus aureus	P00644	H206F	-0.3	-0.37	0.14	+0	0-	pn	2	H	exposed	N	1	1	1	SI
3876	P00644_K209F	Thermonuclease	Staphylococcus aureus	P00644	K209F	0.3	0.84	-0.16	+0	+-	pn	1	H	exposed	N	1	1	1	SI
3878	P00644_E211F	Thermonuclease	Staphylococcus aureus	P00644	E211F	4.0	-0.21	-2.35	-0	+-	pn	2	H	buried	HD	1	1	1	SI
3879	P00644_Q213F	Thermonuclease	Staphylococcus aureus	P00644	Q213F	0.7	-0.37	0.01	00	+-	pn	2	H	exposed	SD	0	1	1	SI
3882	P00644_E217F	Thermonuclease	Staphylococcus aureus	P00644	E217F	1.2	-0.2	-0.59	-0	+-	pn	2	H	exposed	D	1	1	1	SI
3883	P00644_K218F	Thermonuclease	Staphylococcus aureus	P00644	K218F	1.2	0.87	-0.14	+0	+-	pn	1	C	exposed	D	1	1	1	SI
3884	P00644_D225F	Thermonuclease	Staphylococcus aureus	P00644	D225F	-0.1	-0.36	3.98	-0	+-	pn	3	T	exposed	N	1	1	1	LI
3885	P0ACK1_S129P	cAMP-activated global transcriptional regulator CRP	Escherichia coli (strain K12)	P0ACK1	S129P	-0.14	-0.49	-2.92	00	00	pn	1	H	exposed	N	0	0	1	SI
3886	P0ACK1_S129A	cAMP-activated global transcriptional regulator CRP	Escherichia coli (strain K12)	P0ACK1	S129A	0.26	-0.14	-0.57	00	0-	pn	0	H	exposed	N	0	1	1	0
3974	P02633_L10V	Protein S100-G	Bos taurus	P02633	L10V	2.2	0.0	0.5	00	--	nn	-1	H	buried	HD	0	0	0	SD
3979	P02633_V65A	Protein S100-G	Bos taurus	P02633	V65A	3.78	-1.18	-1.71	00	--	nn	-2	E	buried	HD	0	0	0	SD
3982	P02633_F70A	Protein S100-G	Bos taurus	P02633	F70A	4.98	-2.93	-4.12	00	--	nn	-4	H	buried	HD	0	0	0	LD
3983	P02633_V74L	Protein S100-G	Bos taurus	P02633	V74L	1.2	-0.09	-1.56	00	--	nn	1	H	buried	D	0	0	0	SI
3984	P02633_I77V	Protein S100-G	Bos taurus	P02633	I77V	1.53	-0.33	-3.4	00	--	nn	-1	H	buried	D	0	0	0	SD
4157	P00651_N70S	Guanyl-specific ribonuclease T1	Aspergillus oryzae (strain ATCC 42149 / RIB 40)	P00651	N70S	1.9	-0.56	-3.6	00	+0	pp	-1	T	buried	HD	0	1	0	SD
4158	P00651_N70D	Guanyl-specific ribonuclease T1	Aspergillus oryzae (strain ATCC 42149 / RIB 40)	P00651	N70D	2.0	-0.04	-0.16	0-	++	pp	0	T	buried	HD	1	0	0	0
4230	P61823_D147N	Ribonuclease pancreatic	Bos taurus	P61823	D147N	1.9	-0.26	-0.16	-0	++	pp	0	E	buried	HD	1	0	0	0
4231	P61823_D147A	Ribonuclease pancreatic	Bos taurus	P61823	D147A	2.2	-0.16	-1.23	-0	+-	pn	-1	E	buried	HD	1	1	1	SD
4296	P0ACT4_R128E	Tetracycline repressor protein class D	Escherichia coli	P0ACT4	R128E	0.62	-0.24	-0.13	+-	++	pp	-1	H	exposed	SD	1	0	0	SD
4327	P02185_A145L	Myoglobin	Physeter macrocephalus	P02185	A145L	-0.4	0.09	-0.33	00	--	nn	3	H	exposed	N	0	0	0	LI
4338	P02185_L12A	Myoglobin	Physeter macrocephalus	P02185	L12A	0.6	0.02	-0.25	00	--	nn	-3	H	buried	SD	0	0	0	LD
4339	P02185_F107A	Myoglobin	Physeter macrocephalus	P02185	F107A	0.7	0.1	-0.2	00	--	nn	-4	H	buried	SD	0	0	0	LD
4343	P02185_L116A	Myoglobin	Physeter macrocephalus	P02185	L116A	1.4	0.02	-0.43	00	--	nn	-3	H	buried	D	0	0	0	LD
4356	P04925_T182A	Major prion protein	Mus musculus	P04925	T182A	4.62	-0.24	-0.91	00	0-	pn	-1	H	buried	HD	0	1	1	SD
4361	P04925_M128V	Major prion protein	Mus musculus	P04925	M128V	0.33	-0.05	2.15	00	--	nn	-1	E	buried	N	0	0	0	SD
4362	P04925_F197S	Major prion protein	Mus musculus	P04925	F197S	2.46	-0.83	-13.79	00	-0	np	-4	C	buried	HD	0	1	1	LD
4370	P06312_K56T	Immunoglobulin kappa variable 1D-33	Homo sapiens	P06312	K56T	1.3	0.33	-0.04	+0	+0	pp	-2	E	exposed	D	1	1	0	SD
4371	P06312_L35P	Immunoglobulin kappa variable 1D-33	Homo sapiens	P06312	L35P	1.5	0.26	-0.24	00	-0	nn	-2	T	exposed	D	0	1	0	SD
4372	P06312_N54F	Immunoglobulin kappa variable 1D-33	Homo sapiens	P06312	N54F	3.1	0.1	-2.7	00	+-	pn	3	T	exposed	HD	0	1	1	LI
4375	P06312_K56R	Immunoglobulin kappa variable 1D-33	Homo sapiens	P06312	K56R	1.0	0.54	-0.07	++	++	pp	0	E	exposed	D	0	0	0	0
4376	P06312_P66L	Immunoglobulin kappa variable 1D-33	Homo sapiens	P06312	P66L	1.7	-0.05	-0.22	00	0-	nn	2	T	exposed	D	0	1	0	SI
4500	P0A3D9_Y48F	Flavodoxin	Nostoc sp. (strain PCC 7120 / SAG 25.82 / UTEX 2576)	P0A3D9	Y48F	-1.07	-0.09	-0.41	00	0-	pn	0	T	buried	S	0	1	1	0
4507	P00592_H70N	Phospholipase A2, major isoenzyme	Sus scrofa	P00592	H70N	2.28	-0.07	-0.38	+0	0+	pp	-1	H	buried	HD	1	1	0	SD
4509	P00592_H70K	Phospholipase A2, major isoenzyme	Sus scrofa	P00592	H70K	3.21	-0.33	-0.6	++	0+	pp	1	H	buried	HD	0	1	0	SI
4518	P02185_E19A	Myoglobin	Physeter macrocephalus	P02185	E19A	-0.7	0.04	-1.18	-0	+-	pn	-2	H	exposed	SS	1	1	1	SD
4519	P02185_E5A	Myoglobin	Physeter macrocephalus	P02185	E5A	-0.7	0.16	0.0	-0	+-	pn	-2	H	exposed	SS	1	1	1	SD
4521	P02185_D45A	Myoglobin	Physeter macrocephalus	P02185	D45A	-0.2	0.0	-0.3	-0	+-	pn	-1	T	exposed	N	1	1	1	SD
4522	P02185_D61A	Myoglobin	Physeter macrocephalus	P02185	D61A	-0.15	0.02	0.17	-0	+-	pn	-1	H	exposed	N	1	1	1	SD
4527	P00711_L129H	Alpha-lactalbumin	Bos taurus	P00711	L129H	-1.39	0.34	-0.41	0+	-0	np	-1	H	exposed	S	1	1	1	SD
4528	P00711_L129R	Alpha-lactalbumin	Bos taurus	P00711	L129R	-0.43	0.33	-0.31	0+	-+	np	0	H	exposed	N	1	1	1	0
4529	P00711_L129E	Alpha-lactalbumin	Bos taurus	P00711	L129E	0.19	0.04	-1.3	0-	-+	np	-1	H	exposed	N	1	1	1	SD
4530	P00711_Q136A	Alpha-lactalbumin	Bos taurus	P00711	Q136A	0.96	0.1	0.01	00	+-	pn	-2	G	exposed	D	0	1	1	SD
4531	P00711_W137Y	Alpha-lactalbumin	Bos taurus	P00711	W137Y	1.17	0.1	-0.33	00	-0	pp	0	G	buried	D	0	1	0	0
4532	P00711_W137H	Alpha-lactalbumin	Bos taurus	P00711	W137H	0.6	-0.16	-3.86	0+	-0	pp	-2	G	buried	SD	1	1	0	SD
4534	P00711_H126Y	Alpha-lactalbumin	Bos taurus	P00711	H126Y	0.19	0.07	-0.05	+0	00	pp	2	H	buried	N	1	0	0	SI
4535	P00711_H126A	Alpha-lactalbumin	Bos taurus	P00711	H126A	0.79	0.03	-1.19	+0	0-	pn	-2	H	buried	SD	1	1	1	SD
4536	P00711_H126W	Alpha-lactalbumin	Bos taurus	P00711	H126W	1.72	0.25	0.3	+0	0-	pp	2	H	buried	D	1	1	0	SI
4537	P00711_K133N	Alpha-lactalbumin	Bos taurus	P00711	K133N	-2.66	0.03	0.15	+0	++	pp	-2	C	exposed	HS	1	0	0	SD
4538	P00711_K133Q	Alpha-lactalbumin	Bos taurus	P00711	K133Q	0.6	0.28	0.26	+0	++	pp	-1	C	exposed	SD	1	0	0	SD
4539	P00711_K133E	Alpha-lactalbumin	Bos taurus	P00711	K133E	0.65	0.18	-0.28	+-	++	pp	-1	C	exposed	SD	1	0	0	SD
4540	P00711_V61N	Alpha-lactalbumin	Bos taurus	P00711	V61N	0.24	0.09	-0.46	00	-+	np	-1	E	exposed	N	0	1	1	SD
4542	P00711_V61G	Alpha-lactalbumin	Bos taurus	P00711	V61G	1.15	0.01	-1.48	00	-0	nn	-2	E	exposed	D	0	1	0	SD
4543	P00711_Q73A	Alpha-lactalbumin	Bos taurus	P00711	Q73A	0.41	0.14	-0.37	00	+-	pn	-2	T	buried	N	0	1	1	SD
4544	P00711_I78W	Alpha-lactalbumin	Bos taurus	P00711	I78W	0.93	0.19	-0.08	00	--	np	1	T	exposed	D	0	0	1	SI
4545	P00711_Y122P	Alpha-lactalbumin	Bos taurus	P00711	Y122P	0.22	0.29	-0.69	00	00	pn	-3	G	buried	N	0	0	1	LD
4547	P00711_W123Y	Alpha-lactalbumin	Bos taurus	P00711	W123Y	2.44	0.23	-0.45	00	-0	pp	0	C	buried	HD	0	1	0	0
4554	P62942_V24A	Peptidyl-prolyl cis-trans isomerase FKBP1A	Homo sapiens	P62942	V24A	2.97	-0.87	-0.7	00	--	nn	-2	E	buried	HD	0	0	0	SD
4568	P62942_E61G	Peptidyl-prolyl cis-trans isomerase FKBP1A	Homo sapiens	P62942	E61G	2.84	-0.03	-0.11	-0	+0	pn	-2	H	buried	HD	1	1	1	SD
4583	P0A7Y4_D10A	Ribonuclease HI	Escherichia coli (strain K12)	P0A7Y4	D10A	-3.3	0.79	0.08	-0	+-	pn	-1	E	buried	HS	1	1	1	SD
4584	P0A7Y4_I53A	Ribonuclease HI	Escherichia coli (strain K12)	P0A7Y4	I53A	2.1	0.66	-0.08	00	--	nn	-3	H	buried	HD	0	0	0	LD
4585	P0A7Y4_Q105G	Ribonuclease HI	Escherichia coli (strain K12)	P0A7Y4	Q105G	2.2	0.39	-0.51	00	+0	pn	-2	H	exposed	HD	0	1	1	SD
4586	P0A7Y4_R27A	Ribonuclease HI	Escherichia coli (strain K12)	P0A7Y4	R27A	2.2	0.45	0.73	+0	+-	pn	-3	E	buried	HD	1	1	1	LD
4650	P00282_F130S	Azurin	Pseudomonas aeruginosa (strain ATCC 15692 / DSM 22644 / CIP 104116 / JCM 14847 / LMG 12228 / 1C / PRS 101 / PAO1)	P00282	F130S	3.7	-0.04	-0.07	00	-0	np	-4	E	buried	HD	0	1	1	LD
4653	P00171_V66H	Cytochrome b5	Bos taurus	P00171	V66H	1.6	-0.34	-4.3	0+	-0	np	0	H	exposed	D	1	1	1	0
4654	P00171_V66E	Cytochrome b5	Bos taurus	P00171	V66E	1.05	-0.35	-0.53	0-	-+	np	0	H	exposed	D	1	1	1	0
4825	P03706_H31D	Endolysin	Escherichia phage lambda	P03706	H31D	1.6	-0.02	-0.02	+-	0+	pp	-1	T	exposed	D	1	1	0	SD
4888	P0CH28_R118E	Ubiquitin	Bovine	P0CH28	R118E	-1.63	-0.29	-0.69	+-	++	pp	-1	E	exposed	S	1	0	0	SD
4891	P0CH28_K82Q	Ubiquitin	Bovine	P0CH28	K82Q	-0.26	-0.12	-1.24	+0	++	pp	-1	E	exposed	N	1	0	0	SD
4892	P0CH28_H144E	Ubiquitin	Bovine	P0CH28	H144E	-0.77	-0.26	-0.46	+-	0+	pp	0	E	exposed	SS	1	1	0	0
4893	P0CH28_R148Q	Ubiquitin	Bovine	P0CH28	R148Q	0.33	-0.05	-1.11	+0	++	pp	-1	T	exposed	N	1	0	0	SD
4894	P0CH28_K105N	Ubiquitin	Bovine	P0CH28	K105N	1.48	-0.39	-2.33	+0	++	pp	-2	H	buried	D	1	0	0	SD
4895	P0CH28_K105Q	Ubiquitin	Bovine	P0CH28	K105Q	1.67	-0.12	-2.47	+0	++	pp	-1	H	buried	D	1	0	0	SD
4896	P0CH28_K103Q	Ubiquitin	Bovine	P0CH28	K103Q	1.91	-0.31	-1.56	+0	++	pp	-1	H	buried	HD	1	0	0	SD
4899	P00651_G49A	Guanyl-specific ribonuclease T1	Aspergillus oryzae (strain ATCC 42149 / RIB 40)	P00651	G49A	1.2	-0.15	-0.02	00	0-	nn	0	H	buried	D	0	1	0	0
4908	P00099_V100I	Cytochrome c-551	Pseudomonas aeruginosa (strain ATCC 15692 / DSM 22644 / CIP 104116 / JCM 14847 / LMG 12228 / 1C / PRS 101 / PAO1)	P00099	V100I	-0.06	0.08	-0.32	00	--	nn	1	H	buried	N	0	0	0	SI
4958	P00044_F88Y	Cytochrome c isoform 1	Saccharomyces cerevisiae (strain ATCC 204508 / S288c)	P00044	F88Y	0.7	-0.09	0.07	00	-0	np	0	T	buried	SD	0	1	1	0
5114	P07445_Y16F	Steroid Delta-isomerase	Pseudomonas putida	P07445	Y16F	4.4	0.12	0.0	00	0-	pn	0	H	buried	HD	0	1	1	0
5115	P07445_Y32F	Steroid Delta-isomerase	Pseudomonas putida	P07445	Y32F	-0.0	-0.03	0.0	00	0-	pn	0	E	buried	N	0	1	1	0
5116	P07445_Y57F	Steroid Delta-isomerase	Pseudomonas putida	P07445	Y57F	3.5	-0.1	-0.55	00	0-	pn	0	H	buried	HD	0	1	1	0
5117	P07445_V101L	Steroid Delta-isomerase	Pseudomonas putida	P07445	V101L	3.8	-0.05	-0.36	00	--	nn	1	E	buried	HD	0	0	0	SI
5233	P05230_C98S	Fibroblast growth factor 1	Homo sapiens	P05230	C98S	1.91	-1.51	-0.74	00	-0	np	-1	T	buried	HD	0	1	1	SD
5234	P05230_C132S	Fibroblast growth factor 1	Homo sapiens	P05230	C132S	0.62	-1.52	-0.11	00	-0	np	-1	B	buried	SD	0	1	1	SD
5236	P05230_H108G	Fibroblast growth factor 1	Homo sapiens	P05230	H108G	-0.55	-1.11	8.12	+0	00	pn	-2	T	exposed	SS	1	0	1	SD
5239	P05230_C31S	Fibroblast growth factor 1	Homo sapiens	P05230	C31S	2.89	-1.3	-0.99	00	-0	np	-1	E	buried	HD	0	1	1	SD
5263	P03050_Q9G	Transcriptional repressor arc	Salmonella phage P22	P03050	Q9G	-0.68	1.32	0.45	00	+0	pn	-2	C	exposed	SS	0	1	1	SD
5264	P03050_R13G	Transcriptional repressor arc	Salmonella phage P22	P03050	R13G	-0.36	1.95	-0.11	+0	+0	pn	-3	C	exposed	N	1	1	1	LD
5265	P03050_R16G	Transcriptional repressor arc	Salmonella phage P22	P03050	R16G	1.55	0.8	-0.44	+0	+0	pn	-3	H	exposed	D	1	1	1	LD
5266	P03050_E17G	Transcriptional repressor arc	Salmonella phage P22	P03050	E17G	1.19	-0.59	-1.17	-0	+0	pn	-2	H	exposed	D	1	1	1	SD
5272	P03050_N34G	Transcriptional repressor arc	Salmonella phage P22	P03050	N34G	-0.64	-1.04	-3.41	00	+0	pn	-1	H	exposed	SS	0	1	1	SD
5273	P03050_S35G	Transcriptional repressor arc	Salmonella phage P22	P03050	S35G	0.46	0.5	-2.01	00	00	pn	0	H	exposed	N	0	0	1	0
5275	P03050_K46G	Transcriptional repressor arc	Salmonella phage P22	P03050	K46G	1.6	-0.09	-1.66	+0	+0	pn	-3	H	exposed	D	1	1	1	LD
5276	P03050_K47G	Transcriptional repressor arc	Salmonella phage P22	P03050	K47G	1.16	2.18	0.13	+0	+0	pn	-3	H	exposed	D	1	1	1	LD
5277	P03050_E48G	Transcriptional repressor arc	Salmonella phage P22	P03050	E48G	2.59	0.15	-2.73	-0	+0	pn	-2	H	exposed	HD	1	1	1	SD
5303	P08463_P58A	Cyclin-dependent kinases regulatory subunit	Schizosaccharomyces pombe (strain 972 / ATCC 24843)	P08463	P58A	0.35	-1.19	-2.02	00	0-	nn	-1	T	exposed	N	0	1	0	SD
5304	P08463_P44A	Cyclin-dependent kinases regulatory subunit	Schizosaccharomyces pombe (strain 972 / ATCC 24843)	P08463	P44A	3.04	-0.88	-1.45	00	0-	nn	-1	C	buried	HD	0	1	0	SD
5305	P08463_P52A	Cyclin-dependent kinases regulatory subunit	Schizosaccharomyces pombe (strain 972 / ATCC 24843)	P08463	P52A	2.57	-1.15	-1.71	00	0-	nn	-1	C	buried	HD	0	1	0	SD
5307	P08463_P20A	Cyclin-dependent kinases regulatory subunit	Schizosaccharomyces pombe (strain 972 / ATCC 24843)	P08463	P20A	0.3	-1.16	-2.52	00	0-	nn	-1	G	exposed	N	0	1	0	SD
5312	P08463_V89G	Cyclin-dependent kinases regulatory subunit	Schizosaccharomyces pombe (strain 972 / ATCC 24843)	P08463	V89G	-0.81	-0.91	0.18	00	-0	nn	-2	T	exposed	SS	0	1	0	SD
5314	P08463_S28G	Cyclin-dependent kinases regulatory subunit	Schizosaccharomyces pombe (strain 972 / ATCC 24843)	P08463	S28G	-0.89	-0.81	-1.16	00	00	pn	0	C	buried	SS	0	0	1	0
5316	P08463_P90A	Cyclin-dependent kinases regulatory subunit	Schizosaccharomyces pombe (strain 972 / ATCC 24843)	P08463	P90A	-1.19	-1.11	0.78	00	0-	nn	-1	T	exposed	S	0	1	0	SD
5317	P08463_P90G	Cyclin-dependent kinases regulatory subunit	Schizosaccharomyces pombe (strain 972 / ATCC 24843)	P08463	P90G	-1.33	-0.79	0.37	00	00	nn	-1	T	exposed	S	0	0	0	SD
5318	P08463_P29A	Cyclin-dependent kinases regulatory subunit	Schizosaccharomyces pombe (strain 972 / ATCC 24843)	P08463	P29A	-0.23	-1.01	-0.59	00	0-	nn	-1	C	exposed	N	0	1	0	SD
5355	P00720_R119E	Endolysin	Enterobacteria phage T4	P00720	R119E	-0.0	-0.12	-0.01	+-	++	pp	-1	H	exposed	N	1	0	0	SD
5356	P00651_D75H	Guanyl-specific ribonuclease T1	Aspergillus oryzae (strain ATCC 42149 / RIB 40)	P00651	D75H	-1.1	0.34	0.41	-+	+0	pp	1	C	exposed	S	1	1	0	SI
5357	P05798_E41K	Guanyl-specific ribonuclease Sa	Kitasatospora aureofaciens	P05798	E41K	1.2	-0.08	-1.96	-+	++	pp	1	T	exposed	D	1	0	0	SI
5358	P05798_E74K	Guanyl-specific ribonuclease Sa	Kitasatospora aureofaciens	P05798	E74K	-1.1	-0.08	-0.2	-+	++	pp	1	C	exposed	S	1	0	0	SI
5359	P05798_D17K	Guanyl-specific ribonuclease Sa	Kitasatospora aureofaciens	P05798	D17K	1.1	-0.17	-0.17	-+	++	pp	2	H	exposed	D	1	0	0	SI
5360	P05798_D25H	Guanyl-specific ribonuclease Sa	Kitasatospora aureofaciens	P05798	D25H	-0.9	-0.16	-0.62	-+	+0	pp	1	C	exposed	SS	1	1	0	SI
5362	P00720_K135E	Endolysin	Enterobacteria phage T4	P00720	K135E	1.0	-0.02	-0.28	+-	++	pp	-1	C	exposed	D	1	0	0	SD
5449	P00644_D103N	Thermonuclease	Staphylococcus aureus	P00644	D103N	-1.4	-0.33	0.22	-0	++	pp	0	T	buried	S	1	0	0	0
5451	P00644_T123I	Thermonuclease	Staphylococcus aureus	P00644	T123I	-0.7	-1.29	-7.33	00	0-	pn	2	C	buried	SS	0	1	1	SI
5476	P00712_A49I	Alpha-lactalbumin	Capra hircus	P00712	A49I	-2.4	-0.21	-0.04	00	--	nn	3	H	buried	HS	0	0	0	LI
5477	P00712_T52I	Alpha-lactalbumin	Capra hircus	P00712	T52I	1.1	-0.1	-0.48	00	0-	pn	2	H	buried	D	0	1	1	SI
5566	Q08012_T22G	Growth factor receptor-bound protein 2	Drosophila melanogaster	Q08012	T22G	-2.4	-2.52	-1.37	00	00	pn	-1	T	exposed	HS	0	0	1	SD
5567	Q08012_T22D	Growth factor receptor-bound protein 2	Drosophila melanogaster	Q08012	T22D	-1.5	-2.85	-2.08	0-	0+	pp	0	T	exposed	S	1	1	0	0
5569	Q08012_T22F	Growth factor receptor-bound protein 2	Drosophila melanogaster	Q08012	T22F	-1.3	-2.46	-2.5	00	0-	pn	3	T	exposed	S	0	1	1	LI
5570	Q08012_T22S	Growth factor receptor-bound protein 2	Drosophila melanogaster	Q08012	T22S	-0.6	-2.32	-0.73	00	00	pp	-1	T	exposed	SS	0	0	0	SD
5571	Q08012_T22A	Growth factor receptor-bound protein 2	Drosophila melanogaster	Q08012	T22A	-0.4	-4.26	-5.73	00	0-	pn	-1	T	exposed	N	0	1	1	SD
5572	Q08012_T22L	Growth factor receptor-bound protein 2	Drosophila melanogaster	Q08012	T22L	-0.6	-3.52	-5.32	00	0-	pn	2	T	exposed	SS	0	1	1	SI
5573	Q08012_T22K	Growth factor receptor-bound protein 2	Drosophila melanogaster	Q08012	T22K	-0.0	-3.27	-4.91	0+	0+	pp	2	T	exposed	N	1	1	0	SI
5654	P09919_G182A	Granulocyte-macrophage colony-stimulating factor	Homo sapiens	P09919	G182A	-2.29	0.98	0.46	00	0-	nn	0	H	buried	HS	0	1	0	0
5656	P09919_G56A	Granulocyte-macrophage colony-stimulating factor	Homo sapiens	P09919	G56A	-3.06	0.76	-0.29	00	0-	nn	0	H	exposed	HS	0	1	0	0
5657	P09919_G58A	Granulocyte-macrophage colony-stimulating factor	Homo sapiens	P09919	G58A	-2.66	0.64	0.67	00	0-	nn	0	H	buried	HS	0	1	0	0
5658	P09919_G106A	Granulocyte-macrophage colony-stimulating factor	Homo sapiens	P09919	G106A	-1.44	1.19	1.82	00	0-	nn	0	H	buried	S	0	1	0	0
5660	P09919_G120A	Granulocyte-macrophage colony-stimulating factor	Homo sapiens	P09919	G120A	1.86	-0.32	-1.26	00	0-	nn	0	H	buried	HD	0	1	0	0
5696	P00644_M147I	Thermonuclease	Staphylococcus aureus	P00644	M147I	1.5	-0.79	-0.32	00	--	nn	0	H	buried	D	0	0	0	0
5697	P00644_M180I	Thermonuclease	Staphylococcus aureus	P00644	M180I	4.4	0.64	-0.42	00	--	nn	0	E	buried	HD	0	0	0	0
5733	P0AA25_D27I	Thioredoxin 1	Escherichia coli (strain K12)	P0AA25	D27I	-3.1	-0.19	-0.05	-0	+-	pn	2	E	buried	HS	1	1	1	SI
5734	P0AA25_C33A	Thioredoxin 1	Escherichia coli (strain K12)	P0AA25	C33A	3.7	-0.12	-2.73	00	--	nn	-1	T	buried	HD	0	0	0	SD
5735	P0AA25_C36A	Thioredoxin 1	Escherichia coli (strain K12)	P0AA25	C36A	3.1	-0.55	-1.35	00	--	nn	-1	H	buried	HD	0	0	0	SD
5737	P0AA25_T78V	Thioredoxin 1	Escherichia coli (strain K12)	P0AA25	T78V	1.1	-0.19	-0.2	00	0-	pn	1	E	buried	D	0	1	1	SI
5741	P00651_V42A	Guanyl-specific ribonuclease T1	Aspergillus oryzae (strain ATCC 42149 / RIB 40)	P00651	V42A	2.19	0.0	-0.03	00	--	nn	-2	H	buried	HD	0	0	0	SD
5744	P00651_V115C	Guanyl-specific ribonuclease T1	Aspergillus oryzae (strain ATCC 42149 / RIB 40)	P00651	V115C	3.54	-0.09	-0.02	00	--	nn	-1	E	buried	HD	0	0	0	SD
5747	P00651_V104A	Guanyl-specific ribonuclease T1	Aspergillus oryzae (strain ATCC 42149 / RIB 40)	P00651	V104A	4.08	0.03	-0.06	00	--	nn	-2	E	buried	HD	0	0	0	SD
5749	P00651_V42S	Guanyl-specific ribonuclease T1	Aspergillus oryzae (strain ATCC 42149 / RIB 40)	P00651	V42S	4.68	-0.19	-0.23	00	-0	np	-2	H	buried	HD	0	1	1	SD
5750	P00651_V104S	Guanyl-specific ribonuclease T1	Aspergillus oryzae (strain ATCC 42149 / RIB 40)	P00651	V104S	4.73	0.1	-0.16	00	-0	np	-2	E	buried	HD	0	1	1	SD
5751	P00651_V115S	Guanyl-specific ribonuclease T1	Aspergillus oryzae (strain ATCC 42149 / RIB 40)	P00651	V115S	4.87	-0.22	-0.18	00	-0	np	-2	E	buried	HD	0	1	1	SD
5761	P05798_Y30F	Guanyl-specific ribonuclease Sa	Kitasatospora aureofaciens	P05798	Y30F	-0.4	-0.11	-0.12	00	0-	pn	0	T	exposed	N	0	1	1	0
5762	P05798_Y80F	Guanyl-specific ribonuclease Sa	Kitasatospora aureofaciens	P05798	Y80F	1.5	-0.09	-0.02	00	0-	pn	0	E	buried	D	0	1	1	0
5763	P05798_Y81F	Guanyl-specific ribonuclease Sa	Kitasatospora aureofaciens	P05798	Y81F	1.2	-0.04	-0.03	00	0-	pn	0	E	buried	D	0	1	1	0
5764	P05798_Y86F	Guanyl-specific ribonuclease Sa	Kitasatospora aureofaciens	P05798	Y86F	0.3	-0.07	-0.47	00	0-	pn	0	T	buried	N	0	1	1	0
5765	P05798_Y49F	Guanyl-specific ribonuclease Sa	Kitasatospora aureofaciens	P05798	Y49F	0.2	-0.06	-0.23	00	0-	pn	0	T	exposed	N	0	1	1	0
5766	P05798_Y51F	Guanyl-specific ribonuclease Sa	Kitasatospora aureofaciens	P05798	Y51F	2.3	-0.12	-0.22	00	0-	pn	0	T	buried	HD	0	1	1	0
5767	P05798_Y52F	Guanyl-specific ribonuclease Sa	Kitasatospora aureofaciens	P05798	Y52F	3.6	-0.16	-0.08	00	0-	pn	0	C	buried	HD	0	1	1	0
5768	P05798_Y55F	Guanyl-specific ribonuclease Sa	Kitasatospora aureofaciens	P05798	Y55F	0.6	-0.11	-0.02	00	0-	pn	0	E	buried	SD	0	1	1	0
5769	P30289_Y53F	Guanyl-specific ribonuclease Sa3	Kitasatospora aureofaciens	P30289	Y53F	0.6	-0.17	-0.04	00	0-	pn	0	G	exposed	SD	0	1	1	0
5770	P30289_Y75F	Guanyl-specific ribonuclease Sa3	Kitasatospora aureofaciens	P30289	Y75F	-0.5	0.22	-0.08	00	0-	pn	0	T	exposed	SS	0	1	1	0
5771	P30289_Y96F	Guanyl-specific ribonuclease Sa3	Kitasatospora aureofaciens	P30289	Y96F	2.6	-0.04	-0.17	00	0-	pn	0	T	buried	HD	0	1	1	0
5772	P30289_Y97F	Guanyl-specific ribonuclease Sa3	Kitasatospora aureofaciens	P30289	Y97F	2.1	-0.06	-0.04	00	0-	pn	0	C	buried	HD	0	1	1	0
5773	P30289_Y100F	Guanyl-specific ribonuclease Sa3	Kitasatospora aureofaciens	P30289	Y100F	0.7	-0.09	-0.01	00	0-	pn	0	E	buried	SD	0	1	1	0
5774	P30289_Y125F	Guanyl-specific ribonuclease Sa3	Kitasatospora aureofaciens	P30289	Y125F	1.5	0.07	-0.05	00	0-	pn	0	E	buried	D	0	1	1	0
5775	P30289_Y126F	Guanyl-specific ribonuclease Sa3	Kitasatospora aureofaciens	P30289	Y126F	1.0	-0.33	-0.05	00	0-	pn	0	E	buried	D	0	1	1	0
5777	P0A9X9_T68W	Cold shock protein CspA	Escherichia coli (strain K12)	P0A9X9	T68W	-0.7	2.48	2.58	00	0-	pp	3	E	exposed	SS	0	1	0	LI
5779	P0A9X9_S52W	Cold shock protein CspA	Escherichia coli (strain K12)	P0A9X9	S52W	0.2	-0.21	0.24	00	0-	pp	4	E	buried	N	0	1	0	LI
5828	P00644_I221L	Thermonuclease	Staphylococcus aureus	P00644	I221L	0.1	-0.73	0.6	00	--	nn	0	G	buried	N	0	0	0	0
5830	P00644_I97L	Thermonuclease	Staphylococcus aureus	P00644	I97L	0.6	0.01	0.08	00	--	nn	0	E	exposed	SD	0	0	0	0
5831	P00644_I97M	Thermonuclease	Staphylococcus aureus	P00644	I97M	0.3	-0.67	-0.04	00	--	nn	0	E	exposed	N	0	0	0	0
5832	P00644_I100L	Thermonuclease	Staphylococcus aureus	P00644	I100L	0.2	-0.38	0.5	00	--	nn	0	C	exposed	N	0	0	0	0
5835	P00644_I154M	Thermonuclease	Staphylococcus aureus	P00644	I154M	1.8	-0.21	-0.02	00	--	nn	0	E	buried	D	0	0	0	0
5839	P00644_L185I	Thermonuclease	Staphylococcus aureus	P00644	L185I	1.1	0.0	-0.08	00	--	nn	0	H	buried	D	0	0	0	0
5840	P00644_L185V	Thermonuclease	Staphylococcus aureus	P00644	L185V	2.0	-0.62	-0.06	00	--	nn	-1	H	buried	HD	0	0	0	SD
5842	P00644_L190V	Thermonuclease	Staphylococcus aureus	P00644	L190V	3.9	-0.59	-0.27	00	--	nn	-1	C	buried	HD	0	0	0	SD
5845	P00644_L219I	Thermonuclease	Staphylococcus aureus	P00644	L219I	0.8	-0.9	0.68	00	--	nn	0	C	buried	SD	0	0	0	0
5846	P00644_L219V	Thermonuclease	Staphylococcus aureus	P00644	L219V	1.4	-0.17	0.95	00	--	nn	-1	C	buried	D	0	0	0	SD
5847	P00644_L96I	Thermonuclease	Staphylococcus aureus	P00644	L96I	1.5	0.14	-0.11	00	--	nn	0	E	buried	D	0	0	0	0
5848	P00644_L96V	Thermonuclease	Staphylococcus aureus	P00644	L96V	1.5	0.13	-0.17	00	--	nn	-1	E	buried	D	0	0	0	SD
5850	P00644_L107V	Thermonuclease	Staphylococcus aureus	P00644	L107V	1.8	0.31	-0.1	00	--	nn	-1	E	buried	D	0	0	0	SD
5851	P00644_L118I	Thermonuclease	Staphylococcus aureus	P00644	L118I	3.1	-0.66	-0.14	00	--	nn	0	E	buried	HD	0	0	0	0
5852	P00644_L118V	Thermonuclease	Staphylococcus aureus	P00644	L118V	3.5	-0.46	-0.24	00	--	nn	-1	E	buried	HD	0	0	0	SD
5854	P00644_L119V	Thermonuclease	Staphylococcus aureus	P00644	L119V	3.0	0.06	-0.61	00	--	nn	-1	T	buried	HD	0	0	0	SD
5855	P00644_L120I	Thermonuclease	Staphylococcus aureus	P00644	L120I	2.1	-0.46	-0.15	00	--	nn	0	T	buried	HD	0	0	0	0
5856	P00644_L120V	Thermonuclease	Staphylococcus aureus	P00644	L120V	0.2	0.32	-0.11	00	--	nn	-1	T	buried	N	0	0	0	SD
5858	P00644_L89V	Thermonuclease	Staphylococcus aureus	P00644	L89V	1.4	0.03	-23.72	00	--	nn	-1	C	buried	D	0	0	0	SD
5859	P00644_L171I	Thermonuclease	Staphylococcus aureus	P00644	L171I	1.1	-0.12	-0.63	00	--	nn	0	E	buried	D	0	0	0	0
5863	P00644_T104I	Thermonuclease	Staphylococcus aureus	P00644	T104I	0.7	0.35	-0.29	00	0-	pn	2	E	buried	SD	0	1	1	SI
5864	P00644_T115I	Thermonuclease	Staphylococcus aureus	P00644	T115I	-0.6	-0.78	-0.01	00	0-	pn	2	E	buried	SS	0	1	1	SI
5866	P00644_T126I	Thermonuclease	Staphylococcus aureus	P00644	T126I	0.6	-0.42	5.03	00	0-	pn	2	T	buried	SD	0	1	1	SI
5867	P00644_T144I	Thermonuclease	Staphylococcus aureus	P00644	T144I	1.7	-0.46	-2.06	00	0-	pn	2	H	buried	D	0	1	1	SI
5870	P00644_V186L	Thermonuclease	Staphylococcus aureus	P00644	V186L	0.8	-0.22	0.17	00	--	nn	1	H	buried	SD	0	0	0	SI
5871	P00644_V193I	Thermonuclease	Staphylococcus aureus	P00644	V193I	0.7	-0.18	-0.2	00	--	nn	1	E	buried	SD	0	0	0	SI
5873	P00644_V196I	Thermonuclease	Staphylococcus aureus	P00644	V196I	0.1	-0.58	-0.09	00	--	nn	1	C	exposed	N	0	0	0	SI
5874	P00644_V196L	Thermonuclease	Staphylococcus aureus	P00644	V196L	1.1	-0.62	-2.31	00	--	nn	1	C	exposed	D	0	0	0	SI
5877	P00644_V121I	Thermonuclease	Staphylococcus aureus	P00644	V121I	-0.1	-0.24	0.36	00	--	nn	1	E	buried	N	0	0	0	SI
5878	P00644_V121L	Thermonuclease	Staphylococcus aureus	P00644	V121L	0.9	-0.68	-1.11	00	--	nn	1	E	buried	SD	0	0	0	SI
5879	P00644_V133I	Thermonuclease	Staphylococcus aureus	P00644	V133I	-0.1	-0.93	-4.01	00	--	nn	1	C	exposed	N	0	0	0	SI
5880	P00644_V133L	Thermonuclease	Staphylococcus aureus	P00644	V133L	0.2	-0.49	-3.52	00	--	nn	1	C	exposed	N	0	0	0	SI
5883	P00644_V156I	Thermonuclease	Staphylococcus aureus	P00644	V156I	1.8	0.05	-0.25	00	--	nn	1	E	buried	D	0	0	0	SI
5886	P00644_V181L	Thermonuclease	Staphylococcus aureus	P00644	V181L	0.3	-0.35	0.03	00	--	nn	1	H	buried	N	0	0	0	SI
6043	P06312_K65T	Immunoglobulin kappa variable 1D-33	Homo sapiens	P06312	K65T	2.6	0.48	-1.22	+0	+0	pp	-2	T	exposed	HD	1	1	0	SD
6115	P41016_Y15F	Cold shock protein CspB	Bacillus caldolyticus	P41016	Y15F	0.1	-0.06	-0.07	00	0-	pn	0	E	exposed	N	0	1	1	0
6117	P41016_V64T	Cold shock protein CspB	Bacillus caldolyticus	P41016	V64T	0.31	-0.18	-0.15	00	-0	np	-1	E	exposed	N	0	1	1	SD
6125	P41016_Q53E	Cold shock protein CspB	Bacillus caldolyticus	P41016	Q53E	-0.02	-0.26	-0.38	0-	++	pp	0	E	exposed	N	1	0	0	0
6126	P41016_Q2L	Cold shock protein CspB	Bacillus caldolyticus	P41016	Q2L	-0.41	-0.31	0.02	00	+-	pn	1	E	exposed	N	0	1	1	SI
6127	P41016_N11S	Cold shock protein CspB	Bacillus caldolyticus	P41016	N11S	-0.0	-0.42	-0.88	00	+0	pp	-1	T	exposed	N	0	1	0	SD
6128	P41016_L66A	Cold shock protein CspB	Bacillus caldolyticus	P41016	L66A	-0.02	-0.48	-7.84	00	--	nn	-3	C	exposed	N	0	0	0	LD
6129	P41016_L66E	Cold shock protein CspB	Bacillus caldolyticus	P41016	L66E	0.84	-0.45	-3.38	0-	-+	np	-1	C	exposed	SD	1	1	1	SD
6131	P41016_G23Q	Cold shock protein CspB	Bacillus caldolyticus	P41016	G23Q	-0.0	-0.14	-0.62	00	0+	np	2	T	exposed	N	0	1	1	SI
6132	P32081_E66L	Cold shock protein CspB	Bacillus subtilis (strain 168)	P32081	E66L	-1.34	0.96	4.76	-0	+-	pn	1	C	exposed	S	1	1	1	SI
6134	P41016_E46A	Cold shock protein CspB	Bacillus caldolyticus	P41016	E46A	-0.1	-0.21	-0.05	-0	+-	pn	-2	E	exposed	N	1	1	1	SD
6136	P32081_E3R	Cold shock protein CspB	Bacillus subtilis (strain 168)	P32081	E3R	-0.89	0.76	0.89	-+	++	pp	1	E	exposed	SS	1	0	0	SI
6169	P04271_M8A	Protein S100-B	Homo sapiens	P04271	M8A	5.26	0.87	0.4	00	--	nn	-3	H	exposed	HD	0	0	0	LD
6170	P04271_L4S	Protein S100-B	Homo sapiens	P04271	L4S	2.78	0.63	-1.53	00	-0	np	-3	H	exposed	HD	0	1	1	LD
6173	P04271_L4A	Protein S100-B	Homo sapiens	P04271	L4A	1.2	0.66	-0.5	00	--	nn	-3	H	exposed	D	0	0	0	LD
6174	P04271_I12A	Protein S100-B	Homo sapiens	P04271	I12A	4.14	0.98	0.04	00	--	nn	-3	H	exposed	HD	0	0	0	LD
6175	P04271_F15A	Protein S100-B	Homo sapiens	P04271	F15A	7.54	0.98	-2.28	00	--	nn	-4	H	buried	HD	0	0	0	LD
6181	P02693_G66P	Fatty acid-binding protein, intestinal	Rattus norvegicus	P02693	G66P	2.5	1.38	-0.25	00	00	nn	1	T	exposed	HD	0	0	0	SI
6182	P02693_G100P	Fatty acid-binding protein, intestinal	Rattus norvegicus	P02693	G100P	1.5	3.35	-1.97	00	00	nn	1	T	exposed	D	0	0	0	SI
6183	P02693_G111P	Fatty acid-binding protein, intestinal	Rattus norvegicus	P02693	G111P	-0.0	0.46	-6.18	00	00	nn	1	T	exposed	N	0	0	0	SI
6186	P00974_R74M	Pancreatic trypsin inhibitor	Bos taurus	P00974	R74M	5.7	0.12	-0.15	+0	+-	pn	0	C	exposed	HD	1	1	1	0
6188	P00974_F57M	Pancreatic trypsin inhibitor	Bos taurus	P00974	F57M	7.2	0.25	-0.17	00	--	nn	-1	E	buried	HD	0	0	0	SD
6189	P00974_T89M	Pancreatic trypsin inhibitor	Bos taurus	P00974	T89M	8.1	0.9	-1.53	00	0-	pn	2	H	buried	HD	0	1	1	SI
6190	P00974_L64M	Pancreatic trypsin inhibitor	Bos taurus	P00974	L64M	8.5	0.24	-0.25	00	--	nn	0	E	exposed	HD	0	0	0	0
6191	P00974_T46M	Pancreatic trypsin inhibitor	Bos taurus	P00974	T46M	8.7	0.28	-0.11	00	0-	pn	2	C	exposed	HD	0	1	1	SI
6192	P00974_L41M	Pancreatic trypsin inhibitor	Bos taurus	P00974	L41M	8.8	0.25	-0.45	00	--	nn	0	G	exposed	HD	0	0	0	0
6193	P00974_E84M	Pancreatic trypsin inhibitor	Bos taurus	P00974	E84M	11.4	0.18	-0.32	-0	+-	pn	1	H	exposed	HD	1	1	1	SI
6194	P00974_R88M	Pancreatic trypsin inhibitor	Bos taurus	P00974	R88M	12.4	0.42	-1.04	+0	+-	pn	0	H	exposed	HD	1	1	1	0
6255	P00282_H137G	Azurin	Pseudomonas aeruginosa (strain ATCC 15692 / DSM 22644 / CIP 104116 / JCM 14847 / LMG 12228 / 1C / PRS 101 / PAO1)	P00282	H137G	2.37	-0.18	-2.49	+0	00	pn	-2	T	buried	HD	1	0	1	SD
6348	P06312_Q64N	Immunoglobulin kappa variable 1D-33	Homo sapiens	P06312	Q64N	1.1	0.36	-0.5	00	++	pp	-1	E	buried	D	0	0	0	SD
6438	P02647_L165R	Apolipoprotein A-I	Homo sapiens	P02647	L165R	0.65	1.39	-18.18	0+	-+	np	0	H	exposed	SD	1	1	1	0
6443	P00257_F69W	Adrenodoxin, mitochondrial	Bos taurus	P00257	F69W	0.8	1.25	-0.12	00	--	np	0	E	buried	SD	0	0	1	0
6444	P00257_F101W	Adrenodoxin, mitochondrial	Bos taurus	P00257	F101W	1.21	0.93	0.22	00	--	np	0	T	buried	D	0	0	1	0
6445	P00257_F117W	Adrenodoxin, mitochondrial	Bos taurus	P00257	F117W	2.38	1.29	0.19	00	--	np	0	E	buried	HD	0	0	1	0
6446	P00257_F122W	Adrenodoxin, mitochondrial	Bos taurus	P00257	F122W	0.33	-0.39	-2.78	00	--	np	0	H	buried	N	0	0	1	0
6447	P00257_Y140W	Adrenodoxin, mitochondrial	Bos taurus	P00257	Y140W	0.0	2.4	5.43	00	0-	pp	0	T	exposed	N	0	1	0	0
6496	P42773_F82Q	Cyclin-dependent kinase inhibitor 2A	Homo sapiens	P42773	F82Q	0.46	-0.88	-0.74	00	-+	np	-2	T	exposed	N	0	1	1	SD
6497	P42773_F37H	Cyclin-dependent kinase inhibitor 2A	Homo sapiens	P42773	F37H	1.24	-0.33	-1.26	0+	-0	np	-2	T	exposed	D	1	1	1	SD
6498	P42773_R55V	Cyclin-dependent kinase inhibitor 2A	Homo sapiens	P42773	R55V	0.32	-0.48	-1.08	+0	+-	pn	-1	H	buried	N	1	1	1	SD
6537	P03050_V18A	Transcriptional repressor arc	Salmonella phage P22	P03050	V18A	0.79	-0.03	-1.27	00	--	nn	-2	H	exposed	SD	0	0	0	SD
6538	P03050_L19A	Transcriptional repressor arc	Salmonella phage P22	P03050	L19A	0.82	1.57	0.25	00	--	nn	-3	H	exposed	SD	0	0	0	LD
6539	P03050_G30A	Transcriptional repressor arc	Salmonella phage P22	P03050	G30A	1.29	2.43	-0.86	00	0-	nn	0	C	exposed	D	0	1	0	0
6540	P03050_L12A	Transcriptional repressor arc	Salmonella phage P22	P03050	L12A	1.32	-0.72	-1.65	00	--	nn	-3	C	exposed	D	0	0	0	LD
6541	P03050_I37V	Transcriptional repressor arc	Salmonella phage P22	P03050	I37V	1.37	0.58	-0.9	00	--	nn	-1	H	buried	D	0	0	0	SD
6542	P03050_V33A	Transcriptional repressor arc	Salmonella phage P22	P03050	V33A	1.77	1.15	-1.38	00	--	nn	-2	H	exposed	D	0	0	0	SD
6543	P03050_F45A	Transcriptional repressor arc	Salmonella phage P22	P03050	F45A	2.7	1.87	-0.51	00	--	nn	-4	H	exposed	HD	0	0	0	LD
6544	P03050_M42A	Transcriptional repressor arc	Salmonella phage P22	P03050	M42A	2.97	0.52	-2.05	00	--	nn	-3	H	buried	HD	0	0	0	LD
6545	P03050_Y38A	Transcriptional repressor arc	Salmonella phage P22	P03050	Y38A	3.0	2.37	-0.34	00	0-	pn	-4	H	exposed	HD	0	1	1	LD
6546	P03050_V22A	Transcriptional repressor arc	Salmonella phage P22	P03050	V22A	3.02	-0.09	-2.1	00	--	nn	-2	H	buried	HD	0	0	0	SD
6547	P03050_V41A	Transcriptional repressor arc	Salmonella phage P22	P03050	V41A	3.71	1.04	-0.83	00	--	nn	-2	H	exposed	HD	0	0	0	SD
6548	P03050_S32A	Transcriptional repressor arc	Salmonella phage P22	P03050	S32A	3.76	1.78	-1.9	00	0-	pn	0	C	exposed	HD	0	1	1	0
6589	P00644_E92K	Thermonuclease	Staphylococcus aureus	P00644	E92K	2.2	-0.33	-0.12	-+	++	pp	1	E	buried	HD	1	0	0	SI
6591	P00644_D101K	Thermonuclease	Staphylococcus aureus	P00644	D101K	0.3	0.27	-0.1	-+	++	pp	2	T	buried	N	1	0	0	SI
6592	P00644_D101N	Thermonuclease	Staphylococcus aureus	P00644	D101N	0.2	0.23	1.25	-0	++	pp	0	T	buried	N	1	0	0	0
6595	P00644_K192E	Thermonuclease	Staphylococcus aureus	P00644	K192E	-0.8	-0.27	0.32	+-	++	pp	-1	E	exposed	SS	1	0	0	SD
6596	P00644_K192Q	Thermonuclease	Staphylococcus aureus	P00644	K192Q	-0.3	-0.08	-0.08	+0	++	pp	-1	E	exposed	N	1	0	0	SD
6597	P00644_K130E	Thermonuclease	Staphylococcus aureus	P00644	K130E	-0.0	-0.03	6.45	+-	++	pp	-1	T	exposed	N	1	0	0	SD
6598	P00644_K130Q	Thermonuclease	Staphylococcus aureus	P00644	K130Q	0.1	-0.67	10.69	+0	++	pp	-1	T	exposed	N	1	0	0	SD
6602	P00644_K145Q	Thermonuclease	Staphylococcus aureus	P00644	K145Q	1.0	-0.48	0.26	+0	++	pp	-1	H	exposed	D	1	0	0	SD
6604	P00644_K146Q	Thermonuclease	Staphylococcus aureus	P00644	K146Q	-0.0	-0.49	0.07	+0	++	pp	-1	H	exposed	N	1	0	0	SD
6605	P00644_E149Q	Thermonuclease	Staphylococcus aureus	P00644	E149Q	0.5	-0.52	-0.05	-0	++	pp	0	H	exposed	SD	1	0	0	0
6606	P00644_K152E	Thermonuclease	Staphylococcus aureus	P00644	K152E	0.4	-0.38	-0.18	+-	++	pp	-1	T	exposed	N	1	0	0	SD
6607	P00644_K152Q	Thermonuclease	Staphylococcus aureus	P00644	K152Q	0.3	-0.05	-0.05	+0	++	pp	-1	T	exposed	N	1	0	0	SD
6608	P00644_E155K	Thermonuclease	Staphylococcus aureus	P00644	E155K	2.1	-0.05	0.01	-+	++	pp	1	E	buried	HD	1	0	0	SI
6609	P00644_E155Q	Thermonuclease	Staphylococcus aureus	P00644	E155Q	0.7	-0.43	0.02	-0	++	pp	0	E	buried	SD	1	0	0	0
6610	P00644_E157K	Thermonuclease	Staphylococcus aureus	P00644	E157K	2.3	-0.74	-0.1	-+	++	pp	1	E	buried	HD	1	0	0	SI
6612	P00644_D159K	Thermonuclease	Staphylococcus aureus	P00644	D159K	3.5	-1.5	-9.02	-+	++	pp	2	C	buried	HD	1	0	0	SI
6613	P00644_D159N	Thermonuclease	Staphylococcus aureus	P00644	D159N	2.9	-0.34	0.06	-0	++	pp	0	C	buried	HD	1	0	0	0
6614	P00644_K160E	Thermonuclease	Staphylococcus aureus	P00644	K160E	0.8	-0.32	-0.9	+-	++	pp	-1	C	exposed	SD	1	0	0	SD
6616	P00644_K166E	Thermonuclease	Staphylococcus aureus	P00644	K166E	-0.0	-0.72	-0.27	+-	++	pp	-1	T	exposed	N	1	0	0	SD
6622	P00644_H206E	Thermonuclease	Staphylococcus aureus	P00644	H206E	-0.2	-0.48	-0.05	+-	0+	pp	0	H	exposed	N	1	1	0	0
6624	P00644_K209E	Thermonuclease	Staphylococcus aureus	P00644	K209E	-0.0	-0.53	-0.04	+-	++	pp	-1	H	exposed	N	1	0	0	SD
6626	P00644_K215Q	Thermonuclease	Staphylococcus aureus	P00644	K215Q	0.5	0.09	0.16	+0	++	pp	-1	H	exposed	SD	1	0	0	SD
6627	P00644_E217K	Thermonuclease	Staphylococcus aureus	P00644	E217K	1.1	-0.04	-0.2	-+	++	pp	1	H	exposed	D	1	0	0	SI
6628	P00644_E217Q	Thermonuclease	Staphylococcus aureus	P00644	E217Q	0.7	0.0	0.0	-0	++	pp	0	H	exposed	SD	1	0	0	0
6629	P00644_D225K	Thermonuclease	Staphylococcus aureus	P00644	D225K	-0.3	-0.08	3.39	-+	++	pp	2	T	exposed	N	1	0	0	SI
6630	P00644_D225N	Thermonuclease	Staphylococcus aureus	P00644	D225N	-0.3	-0.06	1.08	-0	++	pp	0	T	exposed	N	1	0	0	0
6634	P00044_K33Q	Cytochrome c isoform 1	Saccharomyces cerevisiae (strain ATCC 204508 / S288c)	P00044	K33Q	1.72	-0.31	-0.87	+0	++	pp	-1	T	exposed	D	1	0	0	SD
6639	P00044_K33H	Cytochrome c isoform 1	Saccharomyces cerevisiae (strain ATCC 204508 / S288c)	P00044	K33H	4.9	-0.16	-1.61	++	+0	pp	-1	T	exposed	HD	0	1	0	SD
6640	P00044_K28H	Cytochrome c isoform 1	Saccharomyces cerevisiae (strain ATCC 204508 / S288c)	P00044	K28H	10.4	-0.11	-0.11	++	+0	pp	-1	T	exposed	HD	0	1	0	SD
6642	P62942_W60L	Peptidyl-prolyl cis-trans isomerase FKBP1A	Homo sapiens	P62942	W60L	-2.35	-0.53	-0.78	00	--	pn	-1	H	buried	HS	0	0	1	SD
6671	P0CG63_K11A	E3 ubiquitin-protein ligase RSP5	Saccharomyces cerevisiae (strain ATCC 204508 / S288c)	P0CG63	K11A	0.14	-0.3	-3.22	+0	+-	pn	-3	C	exposed	N	1	1	1	LD
6674	P0CG63_E34L	E3 ubiquitin-protein ligase RSP5	Saccharomyces cerevisiae (strain ATCC 204508 / S288c)	P0CG63	E34L	-0.96	-0.17	-1.17	-0	+-	pn	1	H	exposed	S	1	1	1	SI
6677	P0CG63_E34D	E3 ubiquitin-protein ligase RSP5	Saccharomyces cerevisiae (strain ATCC 204508 / S288c)	P0CG63	E34D	1.0	-0.22	-1.58	--	++	pp	-1	H	exposed	D	0	0	0	SD
6701	P09919_E63A	Granulocyte-macrophage colony-stimulating factor	Homo sapiens	P09919	E63A	2.1	0.74	-0.42	-0	+-	pn	-2	H	exposed	HD	1	1	1	SD
6703	P09919_L83E	Granulocyte-macrophage colony-stimulating factor	Homo sapiens	P09919	L83E	2.3	-0.12	-14.82	0-	-+	np	-1	H	buried	HD	1	1	1	SD
6747	P61823_F72L	Ribonuclease pancreatic	Bos taurus	P61823	F72L	3.2	-0.12	-0.04	00	--	nn	-1	E	buried	HD	0	0	0	SD
6748	P61823_F72V	Ribonuclease pancreatic	Bos taurus	P61823	F72V	4.54	0.13	-0.1	00	--	nn	-2	E	buried	HD	0	0	0	SD
6749	P61823_F72A	Ribonuclease pancreatic	Bos taurus	P61823	F72A	6.35	0.15	-0.14	00	--	nn	-4	E	buried	HD	0	0	0	LD
6866	P02185_I31A	Myoglobin	Physeter macrocephalus	P02185	I31A	-1.9	-0.46	-1.85	00	--	nn	-3	H	buried	HS	0	0	0	LD
6867	P02185_L30A	Myoglobin	Physeter macrocephalus	P02185	L30A	-0.39	0.11	-0.26	00	--	nn	-3	H	buried	N	0	0	0	LD
6965	P02945_M69A	Bacteriorhodopsin	Halobacterium salinarum (strain ATCC 700922 / JCM 11081 / NRC-1)	P02945	M69A	-1.4	0.04	0.14	00	--	nn	-3	H	buried	S	0	0	0	LD
6966	P02945_V62A	Bacteriorhodopsin	Halobacterium salinarum (strain ATCC 700922 / JCM 11081 / NRC-1)	P02945	V62A	-0.7	-0.4	-0.37	00	--	nn	-2	H	buried	SS	0	0	0	SD
6967	P02945_L74A	Bacteriorhodopsin	Halobacterium salinarum (strain ATCC 700922 / JCM 11081 / NRC-1)	P02945	L74A	-0.7	0.11	1.26	00	--	nn	-3	H	buried	SS	0	0	0	LD
6968	P02945_L75A	Bacteriorhodopsin	Halobacterium salinarum (strain ATCC 700922 / JCM 11081 / NRC-1)	P02945	L75A	-0.5	-0.11	-0.93	00	--	nn	-3	H	exposed	SS	0	0	0	LD
6970	P02945_P63A	Bacteriorhodopsin	Halobacterium salinarum (strain ATCC 700922 / JCM 11081 / NRC-1)	P02945	P63A	-0.1	-0.19	0.08	00	0-	nn	-1	H	buried	N	0	1	0	SD
6972	P02945_L61A	Bacteriorhodopsin	Halobacterium salinarum (strain ATCC 700922 / JCM 11081 / NRC-1)	P02945	L61A	0.1	0.0	0.0	00	--	nn	-3	H	exposed	N	0	0	0	LD
6974	P02945_P50A	Bacteriorhodopsin	Halobacterium salinarum (strain ATCC 700922 / JCM 11081 / NRC-1)	P02945	P50A	0.2	0.03	-0.47	00	0-	nn	-1	H	exposed	N	0	1	0	SD
6976	P02945_K53A	Bacteriorhodopsin	Halobacterium salinarum (strain ATCC 700922 / JCM 11081 / NRC-1)	P02945	K53A	0.3	-0.44	-1.0	+0	+-	pn	-3	H	exposed	N	1	1	1	LD
6977	P02945_D51A	Bacteriorhodopsin	Halobacterium salinarum (strain ATCC 700922 / JCM 11081 / NRC-1)	P02945	D51A	0.5	-0.05	-2.71	-0	+-	pn	-1	H	exposed	SD	1	1	1	SD
6979	P02945_D49A	Bacteriorhodopsin	Halobacterium salinarum (strain ATCC 700922 / JCM 11081 / NRC-1)	P02945	D49A	0.9	-0.48	-1.83	-0	+-	pn	-1	C	buried	SD	1	1	1	SD
6980	P02945_T60A	Bacteriorhodopsin	Halobacterium salinarum (strain ATCC 700922 / JCM 11081 / NRC-1)	P02945	T60A	1.0	-0.08	-0.44	00	0-	pn	-1	H	buried	D	0	1	1	SD
6982	P02945_Y56A	Bacteriorhodopsin	Halobacterium salinarum (strain ATCC 700922 / JCM 11081 / NRC-1)	P02945	Y56A	1.3	-0.54	-1.71	00	0-	pn	-4	H	buried	D	0	1	1	LD
6984	P02945_K54A	Bacteriorhodopsin	Halobacterium salinarum (strain ATCC 700922 / JCM 11081 / NRC-1)	P02945	K54A	1.6	-0.46	-0.99	+0	+-	pn	-3	H	exposed	D	1	1	1	LD
6986	P02945_I58A	Bacteriorhodopsin	Halobacterium salinarum (strain ATCC 700922 / JCM 11081 / NRC-1)	P02945	I58A	1.9	-0.43	-0.66	00	--	nn	-3	H	buried	HD	0	0	0	LD
6988	P02945_Y70A	Bacteriorhodopsin	Halobacterium salinarum (strain ATCC 700922 / JCM 11081 / NRC-1)	P02945	Y70A	3.7	-0.09	-0.03	00	0-	pn	-4	H	buried	HD	0	1	1	LD
6991	P0A7Y4_I53V	Ribonuclease HI	Escherichia coli (strain K12)	P0A7Y4	I53V	0.2	0.74	0.05	00	--	nn	-1	H	buried	N	0	0	0	SD
6992	P0A7Y4_I53L	Ribonuclease HI	Escherichia coli (strain K12)	P0A7Y4	I53L	1.4	0.57	-0.41	00	--	nn	0	H	buried	D	0	0	0	0
6993	P0A7Y4_I53F	Ribonuclease HI	Escherichia coli (strain K12)	P0A7Y4	I53F	3.9	0.53	-0.47	00	--	nn	1	H	buried	HD	0	0	0	SI
6994	P0A7Y4_I53D	Ribonuclease HI	Escherichia coli (strain K12)	P0A7Y4	I53D	4.1	0.55	-0.35	0-	-+	np	-2	H	buried	HD	1	1	1	SD
7009	P41016_F38W	Cold shock protein CspB	Bacillus caldolyticus	P41016	F38W	-0.02	-0.21	-0.53	00	--	np	0	T	exposed	N	0	0	1	0
7028	P00942_C126S	Triosephosphate isomerase	Saccharomyces cerevisiae (strain ATCC 204508 / S288c)	P00942	C126S	8.0	0.03	-0.11	00	-0	np	-1	E	buried	HD	0	1	1	SD
7033	P00648_I135G	Ribonuclease	Bacillus amyloliquefaciens	P00648	I135G	7.4	-0.48	-0.09	00	-0	nn	-3	E	buried	HD	0	1	0	LD
7036	P00648_L142G	Ribonuclease	Bacillus amyloliquefaciens	P00648	L142G	4.7	-0.12	-0.56	00	-0	nn	-3	C	buried	HD	0	1	0	LD
7037	P00648_Q62A	Ribonuclease	Bacillus amyloliquefaciens	P00648	Q62A	0.2	-0.11	-0.67	00	+-	pn	-2	H	exposed	N	0	1	1	SD
7038	P00648_Q62G	Ribonuclease	Bacillus amyloliquefaciens	P00648	Q62G	1.6	-0.51	-0.66	00	+0	pn	-2	H	exposed	D	0	1	1	SD
7040	P00648_T147G	Ribonuclease	Bacillus amyloliquefaciens	P00648	T147G	2.8	-0.31	-0.35	00	00	pn	-1	T	exposed	HD	0	0	1	SD
7041	P00648_Y60G	Ribonuclease	Bacillus amyloliquefaciens	P00648	Y60G	6.4	-0.55	-0.87	00	00	pn	-4	H	buried	HD	0	0	1	LD
7042	P00648_Y144G	Ribonuclease	Bacillus amyloliquefaciens	P00648	Y144G	6.6	-0.5	-0.28	00	00	pn	-4	E	buried	HD	0	0	1	LD
7072	P00644_W222F	Thermonuclease	Staphylococcus aureus	P00644	W222F	0.6	-0.26	1.26	00	--	pn	0	G	buried	SD	0	0	1	0
7074	P00644_W222L	Thermonuclease	Staphylococcus aureus	P00644	W222L	4.5	-0.58	-6.38	00	--	pn	-1	G	buried	HD	0	0	1	SD
7116	P00712_V109A	Alpha-lactalbumin	Capra hircus	P00712	V109A	-0.73	0.1	-0.09	00	--	nn	-2	H	exposed	SS	0	0	0	SD
7117	P00712_W137F	Alpha-lactalbumin	Capra hircus	P00712	W137F	0.36	0.05	0.1	00	--	pn	0	G	buried	N	0	0	1	0
7120	P00712_V27A	Alpha-lactalbumin	Capra hircus	P00712	V27A	0.85	-0.12	-0.45	00	--	nn	-2	H	buried	SD	0	0	0	SD
7121	P00712_L115A	Alpha-lactalbumin	Capra hircus	P00712	L115A	1.14	0.07	-0.14	00	--	nn	-3	H	buried	D	0	0	0	LD
7122	P00712_D106N	Alpha-lactalbumin	Capra hircus	P00712	D106N	1.29	0.32	0.1	-0	++	pp	0	H	buried	D	1	0	0	0
7123	P00712_L124A	Alpha-lactalbumin	Capra hircus	P00712	L124A	1.31	-0.05	0.27	00	--	nn	-3	H	exposed	D	0	0	0	LD
7124	P00712_I74V	Alpha-lactalbumin	Capra hircus	P00712	I74V	1.38	0.14	-0.04	00	--	nn	-1	E	buried	D	0	0	0	SD
7125	P00712_I114V	Alpha-lactalbumin	Capra hircus	P00712	I114V	1.42	0.06	-0.04	00	--	nn	-1	H	buried	D	0	0	0	SD
7127	P00712_K112A	Alpha-lactalbumin	Capra hircus	P00712	K112A	1.71	-0.63	-0.4	+0	+-	pn	-3	H	buried	D	1	1	1	LD
7129	P00712_W79A	Alpha-lactalbumin	Capra hircus	P00712	W79A	2.55	-0.04	-0.34	00	--	pn	-4	T	buried	HD	0	0	1	LD
7158	P11540_R76Q	Barstar	Bacillus amyloliquefaciens	P11540	R76Q	0.37	0.05	-0.02	+0	++	pp	-1	H	exposed	N	1	0	0	SD
7163	P11540_K23Q	Barstar	Bacillus amyloliquefaciens	P11540	K23Q	0.9	0.12	0.03	+0	++	pp	-1	H	exposed	SD	1	0	0	SD
7165	P11540_K61E	Barstar	Bacillus amyloliquefaciens	P11540	K61E	1.1	-0.2	-0.21	+-	++	pp	-1	H	buried	D	1	0	0	SD
7166	P11540_K61L	Barstar	Bacillus amyloliquefaciens	P11540	K61L	-0.6	-0.4	-1.8	+0	+-	pn	0	H	buried	SS	1	1	1	0
7167	P04166_D76R	Cytochrome b5	Rattus norvegicus	P04166	D76R	-0.33	-1.57	-0.14	-+	++	pp	2	H	exposed	N	1	0	0	SI
7168	P04166_P97A	Cytochrome b5	Rattus norvegicus	P04166	P97A	0.64	-2.51	-2.13	00	0-	nn	-1	G	exposed	SD	0	1	0	SD
7225	P05230_H36Y	Fibroblast growth factor 1	Homo sapiens	P05230	H36Y	-1.01	-1.04	-0.17	+0	00	pp	2	E	buried	S	1	0	0	SI
7228	P05230_F123Y	Fibroblast growth factor 1	Homo sapiens	P05230	F123Y	-0.94	-1.46	-0.22	00	-0	np	0	B	buried	S	0	1	1	0
7229	P05230_V124I	Fibroblast growth factor 1	Homo sapiens	P05230	V124I	-0.06	-1.08	-0.17	00	--	nn	1	C	buried	N	0	0	0	SI
7313	P0A3E0_E41K	Flavodoxin	Nostoc sp. (strain PCC 7120 / SAG 25.82 / UTEX 2576)	P0A3E0	E41K	-2.21	-0.11	-0.43	-+	++	pp	1	C	exposed	HS	1	0	0	SI
7315	P0A3E0_E73K	Flavodoxin	Nostoc sp. (strain PCC 7120 / SAG 25.82 / UTEX 2576)	P0A3E0	E73K	-1.28	-0.08	-0.09	-+	++	pp	1	C	exposed	S	1	0	0	SI
7316	P0A3E0_D127K	Flavodoxin	Nostoc sp. (strain PCC 7120 / SAG 25.82 / UTEX 2576)	P0A3E0	D127K	-1.01	-0.04	0.01	-+	++	pp	2	C	exposed	S	1	0	0	SI
7317	P0A3E0_D76K	Flavodoxin	Nostoc sp. (strain PCC 7120 / SAG 25.82 / UTEX 2576)	P0A3E0	D76K	-1.0	-0.09	-0.08	-+	++	pp	2	G	exposed	S	1	0	0	SI
7332	P0A3E0_D66K	Flavodoxin	Nostoc sp. (strain PCC 7120 / SAG 25.82 / UTEX 2576)	P0A3E0	D66K	0.26	-0.14	-1.28	-+	++	pp	2	H	exposed	N	1	0	0	SI
7335	P0A3E0_L7A	Flavodoxin	Nostoc sp. (strain PCC 7120 / SAG 25.82 / UTEX 2576)	P0A3E0	L7A	3.53	-0.07	-0.3	00	--	nn	-3	E	buried	HD	0	0	0	LD
7336	P0A3E0_I23V	Flavodoxin	Nostoc sp. (strain PCC 7120 / SAG 25.82 / UTEX 2576)	P0A3E0	I23V	1.94	-0.04	-0.12	00	--	nn	-1	H	buried	HD	0	0	0	SD
7340	P0A3E0_I53V	Flavodoxin	Nostoc sp. (strain PCC 7120 / SAG 25.82 / UTEX 2576)	P0A3E0	I53V	1.38	-0.02	-0.01	00	--	nn	-1	E	buried	D	0	0	0	SD
7343	P0A3E0_N98A	Flavodoxin	Nostoc sp. (strain PCC 7120 / SAG 25.82 / UTEX 2576)	P0A3E0	N98A	0.83	-0.15	-0.66	00	+-	pn	-1	T	buried	SD	0	1	1	SD
7344	P0A3E0_Q100A	Flavodoxin	Nostoc sp. (strain PCC 7120 / SAG 25.82 / UTEX 2576)	P0A3E0	Q100A	-1.72	-0.22	-0.57	00	+-	pn	-2	T	buried	S	0	1	1	SD
7348	P0A3E0_T123S	Flavodoxin	Nostoc sp. (strain PCC 7120 / SAG 25.82 / UTEX 2576)	P0A3E0	T123S	0.37	-0.16	-0.46	00	00	pp	-1	T	buried	N	0	0	0	SD
7349	P0A3E0_V140A	Flavodoxin	Nostoc sp. (strain PCC 7120 / SAG 25.82 / UTEX 2576)	P0A3E0	V140A	1.51	-0.16	-0.17	00	--	nn	-2	T	buried	D	0	0	0	SD
7350	P0A3E0_L144A	Flavodoxin	Nostoc sp. (strain PCC 7120 / SAG 25.82 / UTEX 2576)	P0A3E0	L144A	0.14	0.0	-0.17	00	--	nn	-3	E	buried	N	0	0	0	LD
7351	P0A3E0_I157V	Flavodoxin	Nostoc sp. (strain PCC 7120 / SAG 25.82 / UTEX 2576)	P0A3E0	I157V	3.6	0.01	-0.02	00	--	nn	-1	H	buried	HD	0	0	0	SD
7452	P02417_H144Q	50S ribosomal protein L9	Geobacillus stearothermophilus	P02417	H144Q	0.82	0.81	0.85	+0	0+	pp	0	E	buried	SD	1	1	0	0
7453	P02417_H134Q	50S ribosomal protein L9	Geobacillus stearothermophilus	P02417	H134Q	0.97	-0.07	-2.85	+0	0+	pp	0	E	buried	D	1	1	0	0
7534	P00282_V115A	Azurin	Pseudomonas aeruginosa (strain ATCC 15692 / DSM 22644 / CIP 104116 / JCM 14847 / LMG 12228 / 1C / PRS 101 / PAO1)	P00282	V115A	0.6	-0.05	-0.05	00	--	nn	-2	E	buried	SD	0	0	0	SD
7535	P00282_L53A	Azurin	Pseudomonas aeruginosa (strain ATCC 15692 / DSM 22644 / CIP 104116 / JCM 14847 / LMG 12228 / 1C / PRS 101 / PAO1)	P00282	L53A	0.96	0.06	-0.01	00	--	nn	-3	E	buried	D	0	0	0	LD
7538	P00282_F117A	Azurin	Pseudomonas aeruginosa (strain ATCC 15692 / DSM 22644 / CIP 104116 / JCM 14847 / LMG 12228 / 1C / PRS 101 / PAO1)	P00282	F117A	2.39	-0.18	-1.23	00	--	nn	-4	E	buried	HD	0	0	0	LD
7540	P00282_F130A	Azurin	Pseudomonas aeruginosa (strain ATCC 15692 / DSM 22644 / CIP 104116 / JCM 14847 / LMG 12228 / 1C / PRS 101 / PAO1)	P00282	F130A	3.35	0.02	-0.02	00	--	nn	-4	E	buried	HD	0	0	0	LD
7691	P10762_T47A	Apolipophorin-3b	Locusta migratoria	P10762	T47A	-0.6	0.35	0.46	00	0-	pn	-1	G	buried	SS	0	1	1	SD
7692	P10762_T159A	Apolipophorin-3b	Locusta migratoria	P10762	T159A	1.32	0.37	-0.2	00	0-	pn	-1	H	buried	D	0	1	1	SD
7693	P10762_L33K	Apolipophorin-3b	Locusta migratoria	P10762	L33K	1.36	-2.61	-7.34	0+	-+	np	0	H	buried	D	1	1	1	0
7694	P10762_A155K	Apolipophorin-3b	Locusta migratoria	P10762	A155K	1.69	0.02	0.12	0+	-+	np	3	H	buried	D	1	1	1	LI
7702	P23370_V6A	30S ribosomal protein S6	Thermus thermophilus	P23370	V6A	1.7	1.16	-0.78	00	--	nn	-2	E	buried	D	0	0	0	SD
7703	P23370_I8A	30S ribosomal protein S6	Thermus thermophilus	P23370	I8A	2.9	1.16	-0.87	00	--	nn	-3	E	buried	HD	0	0	0	LD
7704	P23370_L21A	30S ribosomal protein S6	Thermus thermophilus	P23370	L21A	-1.2	1.21	-0.49	00	--	nn	-3	H	exposed	S	0	0	0	LD
7706	P23370_I26A	30S ribosomal protein S6	Thermus thermophilus	P23370	I26A	2.8	1.23	-1.45	00	--	nn	-3	H	buried	HD	0	0	0	LD
7707	P23370_Y33A	30S ribosomal protein S6	Thermus thermophilus	P23370	Y33A	-0.6	1.41	-0.92	00	0-	pn	-4	H	buried	SS	0	1	1	LD
7709	P23370_V37A	30S ribosomal protein S6	Thermus thermophilus	P23370	V37A	3.0	1.1	-1.92	00	--	nn	-2	E	buried	HD	0	0	0	SD
7710	P23370_L48A	30S ribosomal protein S6	Thermus thermophilus	P23370	L48A	0.3	1.02	-1.4	00	--	nn	-3	E	buried	N	0	0	0	LD
7711	P23370_I52A	30S ribosomal protein S6	Thermus thermophilus	P23370	I52A	1.0	0.77	-8.8	00	--	nn	-3	E	buried	D	0	0	0	LD
7712	P23370_F60A	30S ribosomal protein S6	Thermus thermophilus	P23370	F60A	-0.3	1.37	-0.52	00	--	nn	-4	E	buried	N	0	0	0	LD
7713	P23370_V65A	30S ribosomal protein S6	Thermus thermophilus	P23370	V65A	2.3	1.39	-0.25	00	--	nn	-2	E	buried	HD	0	0	0	SD
7715	P23370_L79A	30S ribosomal protein S6	Thermus thermophilus	P23370	L79A	2.7	1.07	-2.64	00	--	nn	-3	H	buried	HD	0	0	0	LD
7716	P23370_V85A	30S ribosomal protein S6	Thermus thermophilus	P23370	V85A	2.9	1.03	-1.14	00	--	nn	-2	E	buried	HD	0	0	0	SD
7717	P23370_V88A	30S ribosomal protein S6	Thermus thermophilus	P23370	V88A	1.2	1.5	-0.7	00	--	nn	-2	E	buried	D	0	0	0	SD
7723	P00282_V25A	Azurin	Pseudomonas aeruginosa (strain ATCC 15692 / DSM 22644 / CIP 104116 / JCM 14847 / LMG 12228 / 1C / PRS 101 / PAO1)	P00282	V25A	0.96	0.06	-0.04	00	--	nn	-2	E	buried	D	0	0	0	SD
7725	P00282_I101A	Azurin	Pseudomonas aeruginosa (strain ATCC 15692 / DSM 22644 / CIP 104116 / JCM 14847 / LMG 12228 / 1C / PRS 101 / PAO1)	P00282	I101A	1.43	0.07	-0.37	00	--	nn	-3	E	buried	D	0	0	0	LD
7729	P00282_A102G	Azurin	Pseudomonas aeruginosa (strain ATCC 15692 / DSM 22644 / CIP 104116 / JCM 14847 / LMG 12228 / 1C / PRS 101 / PAO1)	P00282	A102G	1.67	0.03	-0.09	00	-0	nn	0	E	buried	D	0	1	0	0
7730	P00282_L145A	Azurin	Pseudomonas aeruginosa (strain ATCC 15692 / DSM 22644 / CIP 104116 / JCM 14847 / LMG 12228 / 1C / PRS 101 / PAO1)	P00282	L145A	1.67	0.11	0.02	00	--	nn	-3	E	buried	D	0	0	0	LD
7732	P00282_I40A	Azurin	Pseudomonas aeruginosa (strain ATCC 15692 / DSM 22644 / CIP 104116 / JCM 14847 / LMG 12228 / 1C / PRS 101 / PAO1)	P00282	I40A	2.39	-0.01	-0.43	00	--	nn	-3	E	buried	HD	0	0	0	LD
7828	P02417_K7M	50S ribosomal protein L9	Geobacillus stearothermophilus	P02417	K7M	-0.35	0.43	-1.3	+0	+-	pn	0	T	exposed	N	1	1	1	0
7829	P02417_E54Q	50S ribosomal protein L9	Geobacillus stearothermophilus	P02417	E54Q	-0.33	0.57	-0.36	-0	++	pp	0	H	exposed	N	1	0	0	0
7830	P02417_K10M	50S ribosomal protein L9	Geobacillus stearothermophilus	P02417	K10M	-0.05	0.31	-1.35	+0	+-	pn	0	T	exposed	N	1	1	1	0
7832	P02417_K14M	50S ribosomal protein L9	Geobacillus stearothermophilus	P02417	K14M	-0.01	0.54	-1.16	+0	+-	pn	0	T	exposed	N	1	1	1	0
7833	P02417_E17Q	50S ribosomal protein L9	Geobacillus stearothermophilus	P02417	E17Q	0.21	0.82	-0.75	-0	++	pp	0	E	exposed	N	1	0	0	0
7835	P02417_K15M	50S ribosomal protein L9	Geobacillus stearothermophilus	P02417	K15M	0.31	0.99	-1.29	+0	+-	pn	0	T	exposed	N	1	1	1	0
7839	P02417_L6I	50S ribosomal protein L9	Geobacillus stearothermophilus	P02417	L6I	0.13	1.21	-0.54	00	--	nn	0	T	exposed	N	0	0	0	0
7840	P02417_V3I	50S ribosomal protein L9	Geobacillus stearothermophilus	P02417	V3I	0.31	0.38	-0.74	00	--	nn	1	E	buried	N	0	0	0	SI
7841	P02417_V21I	50S ribosomal protein L9	Geobacillus stearothermophilus	P02417	V21I	0.4	0.66	-0.32	00	--	nn	1	C	buried	N	0	0	0	SI
7842	P02417_L6V	50S ribosomal protein L9	Geobacillus stearothermophilus	P02417	L6V	0.41	0.65	-0.74	00	--	nn	-1	T	exposed	N	0	0	0	SD
7844	P02417_V21L	50S ribosomal protein L9	Geobacillus stearothermophilus	P02417	V21L	1.23	-0.07	-2.72	00	--	nn	1	C	buried	D	0	0	0	SI
7846	P02417_V3L	50S ribosomal protein L9	Geobacillus stearothermophilus	P02417	V3L	2.21	0.28	-1.21	00	--	nn	1	E	buried	HD	0	0	0	SI
7847	P02417_I4A	50S ribosomal protein L9	Geobacillus stearothermophilus	P02417	I4A	2.22	0.09	-3.44	00	--	nn	-3	E	buried	HD	0	0	0	LD
7848	P02417_V21A	50S ribosomal protein L9	Geobacillus stearothermophilus	P02417	V21A	2.33	0.45	-1.34	00	--	nn	-2	C	buried	HD	0	0	0	SD
7850	P02417_V3A	50S ribosomal protein L9	Geobacillus stearothermophilus	P02417	V3A	2.55	-0.19	-2.73	00	--	nn	-2	E	buried	HD	0	0	0	SD
7852	P02417_L6A	50S ribosomal protein L9	Geobacillus stearothermophilus	P02417	L6A	3.1	0.9	-1.01	00	--	nn	-3	T	exposed	HD	0	0	0	LD
7854	P00171_S76L	Cytochrome b5	Bos taurus	P00171	S76L	-0.8	-0.17	1.77	00	0-	pn	3	H	buried	SS	0	1	1	LI
7866	P00712_W123F	Alpha-lactalbumin	Capra hircus	P00712	W123F	2.27	0.3	-0.83	00	--	pn	0	C	buried	HD	0	0	1	0
7868	P00712_W45F	Alpha-lactalbumin	Capra hircus	P00712	W45F	2.4	0.05	0.22	00	--	pn	0	H	buried	HD	0	0	1	0
7907	P29160_E7A	50S ribosomal protein L30e	Thermococcus celer	P29160	E7A	0.77	0.07	-0.25	-0	+-	pn	-2	H	buried	SD	1	1	1	SD
7908	P29160_R9A	50S ribosomal protein L30e	Thermococcus celer	P29160	R9A	0.77	0.47	0.8	+0	+-	pn	-3	H	exposed	SD	1	1	1	LD
7909	P29160_K10A	50S ribosomal protein L30e	Thermococcus celer	P29160	K10A	0.29	0.44	0.04	+0	+-	pn	-3	H	exposed	N	1	1	1	LD
7910	P29160_D13A	50S ribosomal protein L30e	Thermococcus celer	P29160	D13A	-0.24	0.23	0.22	-0	+-	pn	-1	H	exposed	N	1	1	1	SD
7912	P29160_R22A	50S ribosomal protein L30e	Thermococcus celer	P29160	R22A	-0.07	0.31	0.27	+0	+-	pn	-3	H	exposed	N	1	1	1	LD
7916	P29160_R40A	50S ribosomal protein L30e	Thermococcus celer	P29160	R40A	0.07	0.1	0.29	+0	+-	pn	-3	T	exposed	N	1	1	1	LD
7917	P29160_R43A	50S ribosomal protein L30e	Thermococcus celer	P29160	R43A	-0.33	0.51	0.55	+0	+-	pn	-3	C	exposed	N	1	1	1	LD
7919	P29160_K47A	50S ribosomal protein L30e	Thermococcus celer	P29160	K47A	1.1	0.6	0.29	+0	+-	pn	-3	H	buried	D	1	1	1	LD
7920	P29160_E48A	50S ribosomal protein L30e	Thermococcus celer	P29160	E48A	0.05	0.41	0.25	-0	+-	pn	-2	H	exposed	N	1	1	1	SD
7923	P29160_R55A	50S ribosomal protein L30e	Thermococcus celer	P29160	R55A	0.26	0.55	0.83	+0	+-	pn	-3	H	exposed	N	1	1	1	LD
7924	P29160_E63A	50S ribosomal protein L30e	Thermococcus celer	P29160	E63A	1.29	0.18	-0.39	-0	+-	pn	-2	E	exposed	D	1	1	1	SD
7925	P29160_E65A	50S ribosomal protein L30e	Thermococcus celer	P29160	E65A	0.26	0.47	1.18	-0	+-	pn	-2	C	exposed	N	1	1	1	SD
7926	P29160_E70A	50S ribosomal protein L30e	Thermococcus celer	P29160	E70A	0.74	0.34	0.11	-0	+-	pn	-2	H	exposed	SD	1	1	1	SD
7927	P29160_R77A	50S ribosomal protein L30e	Thermococcus celer	P29160	R77A	-0.19	0.2	-0.04	+0	+-	pn	-3	C	exposed	N	1	1	1	LD
7929	P29160_D88A	50S ribosomal protein L30e	Thermococcus celer	P29160	D88A	1.36	0.36	0.13	-0	+-	pn	-1	E	exposed	D	1	1	1	SD
7931	P29160_R93A	50S ribosomal protein L30e	Thermococcus celer	P29160	R93A	0.31	0.12	0.28	+0	+-	pn	-3	C	exposed	N	1	1	1	LD
7932	P0A3E0_I22A	Flavodoxin	Nostoc sp. (strain PCC 7120 / SAG 25.82 / UTEX 2576)	P0A3E0	I22A	0.02	-0.09	0.1	00	--	nn	-3	H	exposed	N	0	0	0	LD
7934	P0A3E0_I22G	Flavodoxin	Nostoc sp. (strain PCC 7120 / SAG 25.82 / UTEX 2576)	P0A3E0	I22G	-0.01	0.0	0.06	00	-0	nn	-3	H	exposed	N	0	1	0	LD
7936	P0A3E0_L51A	Flavodoxin	Nostoc sp. (strain PCC 7120 / SAG 25.82 / UTEX 2576)	P0A3E0	L51A	-0.05	-0.14	-0.61	00	--	nn	-3	E	buried	N	0	0	0	LD
7938	P0A3E0_V84I	Flavodoxin	Nostoc sp. (strain PCC 7120 / SAG 25.82 / UTEX 2576)	P0A3E0	V84I	-0.06	-0.09	-0.09	00	--	nn	1	E	buried	N	0	0	0	SI
7939	P0A3E0_Q112G	Flavodoxin	Nostoc sp. (strain PCC 7120 / SAG 25.82 / UTEX 2576)	P0A3E0	Q112G	-0.1	0.07	0.0	00	+0	pn	-2	H	exposed	N	0	1	1	SD
7945	P0A3E0_A102V	Flavodoxin	Nostoc sp. (strain PCC 7120 / SAG 25.82 / UTEX 2576)	P0A3E0	A102V	-0.22	-0.22	-0.38	00	--	nn	2	H	buried	N	0	0	0	SI
7947	P0A3E0_E108A	Flavodoxin	Nostoc sp. (strain PCC 7120 / SAG 25.82 / UTEX 2576)	P0A3E0	E108A	-0.23	-0.13	-0.11	-0	+-	pn	-2	H	exposed	N	1	1	1	SD
7949	P0A3E0_V19I	Flavodoxin	Nostoc sp. (strain PCC 7120 / SAG 25.82 / UTEX 2576)	P0A3E0	V19I	-0.27	-0.17	-0.06	00	--	nn	1	H	buried	N	0	0	0	SI
7960	P0A3E0_G69A	Flavodoxin	Nostoc sp. (strain PCC 7120 / SAG 25.82 / UTEX 2576)	P0A3E0	G69A	-0.45	0.04	0.16	00	0-	nn	0	H	exposed	N	0	1	0	0
8003	P04905_F57S	Glutathione S-transferase Mu 1	Rattus norvegicus	P04905	F57S	0.5	-0.14	-0.7	00	-0	np	-4	T	exposed	SD	0	1	1	LD
8021	P02693_W7Y	Fatty acid-binding protein, intestinal	Rattus norvegicus	P02693	W7Y	0.93	-0.28	-0.2	00	-0	pp	0	E	buried	D	0	1	0	0
8022	P02693_W83Y	Fatty acid-binding protein, intestinal	Rattus norvegicus	P02693	W83Y	-0.09	1.28	0.41	00	-0	pp	0	E	buried	N	0	1	0	0
8023	P02693_F69A	Fatty acid-binding protein, intestinal	Rattus norvegicus	P02693	F69A	-1.38	4.19	-0.71	00	--	nn	-4	E	buried	S	0	0	0	LD
8043	P00282_V42T	Azurin	Pseudomonas aeruginosa (strain ATCC 15692 / DSM 22644 / CIP 104116 / JCM 14847 / LMG 12228 / 1C / PRS 101 / PAO1)	P00282	V42T	0.96	-0.17	-2.82	00	-0	np	-1	E	buried	D	0	1	1	SD
8044	P00282_V51T	Azurin	Pseudomonas aeruginosa (strain ATCC 15692 / DSM 22644 / CIP 104116 / JCM 14847 / LMG 12228 / 1C / PRS 101 / PAO1)	P00282	V51T	1.08	-0.01	-0.02	00	-0	np	-1	E	buried	D	0	1	1	SD
8045	P00282_L70V	Azurin	Pseudomonas aeruginosa (strain ATCC 15692 / DSM 22644 / CIP 104116 / JCM 14847 / LMG 12228 / 1C / PRS 101 / PAO1)	P00282	L70V	0.36	-0.09	0.0	00	--	nn	-1	E	buried	N	0	0	0	SD
8046	P00282_L70T	Azurin	Pseudomonas aeruginosa (strain ATCC 15692 / DSM 22644 / CIP 104116 / JCM 14847 / LMG 12228 / 1C / PRS 101 / PAO1)	P00282	L70T	2.34	0.04	-0.01	00	-0	np	-2	E	buried	HD	0	1	1	SD
8047	P00282_I101V	Azurin	Pseudomonas aeruginosa (strain ATCC 15692 / DSM 22644 / CIP 104116 / JCM 14847 / LMG 12228 / 1C / PRS 101 / PAO1)	P00282	I101V	0.07	-0.11	-0.05	00	--	nn	-1	E	buried	N	0	0	0	SD
8049	P00282_I101T	Azurin	Pseudomonas aeruginosa (strain ATCC 15692 / DSM 22644 / CIP 104116 / JCM 14847 / LMG 12228 / 1C / PRS 101 / PAO1)	P00282	I101T	2.51	0.05	-0.12	00	-0	np	-2	E	buried	HD	0	1	1	SD
8050	P00282_V115T	Azurin	Pseudomonas aeruginosa (strain ATCC 15692 / DSM 22644 / CIP 104116 / JCM 14847 / LMG 12228 / 1C / PRS 101 / PAO1)	P00282	V115T	-0.96	0.0	-0.01	00	-0	np	-1	E	buried	S	0	1	1	SD
8248	P02417_F5V	50S ribosomal protein L9	Geobacillus stearothermophilus	P02417	F5V	3.99	-0.28	-3.15	00	--	nn	-2	E	buried	HD	0	0	0	SD
8617	P19614_D58N	Type-3 ice-structuring protein HPLC 12	Zoarces americanus	P19614	D58N	0.06	0.1	0.02	-0	++	pp	0	G	exposed	N	1	0	0	0
8618	P19614_E25A	Type-3 ice-structuring protein HPLC 12	Zoarces americanus	P19614	E25A	0.02	-0.03	0.13	-0	+-	pn	-2	E	exposed	N	1	1	1	SD
8621	P19614_R47A	Type-3 ice-structuring protein HPLC 12	Zoarces americanus	P19614	R47A	0.56	0.08	-0.38	+0	+-	pn	-3	C	exposed	SD	1	1	1	LD
8622	P19614_R23A	Type-3 ice-structuring protein HPLC 12	Zoarces americanus	P19614	R23A	0.7	-0.1	0.39	+0	+-	pn	-3	E	exposed	SD	1	1	1	LD
8624	P19614_R39A	Type-3 ice-structuring protein HPLC 12	Zoarces americanus	P19614	R39A	0.69	0.18	0.51	+0	+-	pn	-3	G	exposed	SD	1	1	1	LD
8691	P00720_I50A	Endolysin	Enterobacteria phage T4	P00720	I50A	2.9	-0.06	-2.36	00	--	nn	-3	H	buried	HD	0	0	0	LD
8692	P00720_L7A	Endolysin	Enterobacteria phage T4	P00720	L7A	3.9	-0.9	-4.95	00	--	nn	-3	H	buried	HD	0	0	0	LD
8693	P00720_V87A	Endolysin	Enterobacteria phage T4	P00720	V87A	2.8	-0.37	-0.45	00	--	nn	-2	H	buried	HD	0	0	0	SD
8695	P00720_A130G	Endolysin	Enterobacteria phage T4	P00720	A130G	2.1	0.1	-0.17	00	-0	nn	0	H	buried	HD	0	1	0	0
8696	P00720_I150V	Endolysin	Enterobacteria phage T4	P00720	I150V	2.1	-0.16	-0.06	00	--	nn	-1	H	buried	HD	0	0	0	SD
8871	P00282_C132S	Azurin	Pseudomonas aeruginosa (strain ATCC 15692 / DSM 22644 / CIP 104116 / JCM 14847 / LMG 12228 / 1C / PRS 101 / PAO1)	P00282	C132S	-1.54	0.04	-0.02	00	-0	np	-1	C	buried	S	0	1	1	SD
9035	P00099_F56Y	Cytochrome c-551	Pseudomonas aeruginosa (strain ATCC 15692 / DSM 22644 / CIP 104116 / JCM 14847 / LMG 12228 / 1C / PRS 101 / PAO1)	P00099	F56Y	-1.33	0.34	0.86	00	-0	np	0	H	buried	S	0	1	1	0
9037	P00099_E65Y	Cytochrome c-551	Pseudomonas aeruginosa (strain ATCC 15692 / DSM 22644 / CIP 104116 / JCM 14847 / LMG 12228 / 1C / PRS 101 / PAO1)	P00099	E65Y	-1.13	-0.01	0.05	-0	+0	pp	2	H	exposed	S	1	1	0	SI
9342	P01236_H55A	Prolactin	Homo sapiens	P01236	H55A	-0.09	-0.9	-0.01	+0	0-	pn	-2	H	exposed	N	1	1	1	SD
9344	P01236_H74A	Prolactin	Homo sapiens	P01236	H74A	0.11	-0.72	2.37	+0	0-	pn	-2	T	exposed	N	1	1	1	SD
9345	P01236_H87A	Prolactin	Homo sapiens	P01236	H87A	-2.26	-1.17	-3.59	+0	0-	pn	-2	T	buried	HS	1	1	1	SD
9346	P01236_H125A	Prolactin	Homo sapiens	P01236	H125A	-1.07	-0.67	-0.24	+0	0-	pn	-2	H	buried	S	1	1	1	SD
9348	P01236_H201A	Prolactin	Homo sapiens	P01236	H201A	-0.24	-0.9	-0.46	+0	0-	pn	-2	H	buried	N	1	1	1	SD
9349	P01236_H208A	Prolactin	Homo sapiens	P01236	H208A	-1.39	-1.01	-0.36	+0	0-	pn	-2	H	exposed	S	1	1	1	SD
9350	P01236_H223A	Prolactin	Homo sapiens	P01236	H223A	0.03	-0.93	-1.76	+0	0-	pn	-2	H	exposed	N	1	1	1	SD
9422	P37957_S194P	Lipase EstA	Bacillus subtilis (strain 168)	P37957	S194P	0.25	0.19	-0.02	00	00	pn	1	H	exposed	N	0	0	1	SI
9499	P00149_A125H	Cytochrome c'	Rhodopseudomonas palustris (strain ATCC BAA-98 / CGA009)	P00149	A125H	2.69	0.01	-0.32	0+	-0	np	2	H	exposed	HD	1	1	1	SI
9500	P00149_K118H	Cytochrome c'	Rhodopseudomonas palustris (strain ATCC BAA-98 / CGA009)	P00149	K118H	1.97	0.14	-0.43	++	+0	pp	-1	C	exposed	HD	0	1	0	SD
9501	P00149_A112H	Cytochrome c'	Rhodopseudomonas palustris (strain ATCC BAA-98 / CGA009)	P00149	A112H	1.7	-0.08	-0.16	0+	-0	np	2	H	exposed	D	1	1	1	SI
9502	P00149_K105H	Cytochrome c'	Rhodopseudomonas palustris (strain ATCC BAA-98 / CGA009)	P00149	K105H	2.88	-0.15	-0.23	++	+0	pp	-1	H	exposed	HD	0	1	0	SD
9503	P00149_E94H	Cytochrome c'	Rhodopseudomonas palustris (strain ATCC BAA-98 / CGA009)	P00149	E94H	3.01	0.18	-0.28	-+	+0	pp	0	H	exposed	HD	1	1	0	0
9504	P00149_A87H	Cytochrome c'	Rhodopseudomonas palustris (strain ATCC BAA-98 / CGA009)	P00149	A87H	1.98	-0.11	-0.98	0+	-0	np	2	C	exposed	HD	1	1	1	SI
9507	P00149_K60H	Cytochrome c'	Rhodopseudomonas palustris (strain ATCC BAA-98 / CGA009)	P00149	K60H	1.86	-0.07	-0.12	++	+0	pp	-1	H	exposed	HD	0	1	0	SD
9509	P00149_K41H	Cytochrome c'	Rhodopseudomonas palustris (strain ATCC BAA-98 / CGA009)	P00149	K41H	2.88	-0.07	-0.11	++	+0	pp	-1	H	exposed	HD	0	1	0	SD
9510	P00149_K34H	Cytochrome c'	Rhodopseudomonas palustris (strain ATCC BAA-98 / CGA009)	P00149	K34H	0.6	0.0	-0.31	++	+0	pp	-1	H	exposed	SD	0	1	0	SD
9511	P00149_D24H	Cytochrome c'	Rhodopseudomonas palustris (strain ATCC BAA-98 / CGA009)	P00149	D24H	1.37	0.9	-1.28	-+	+0	pp	1	C	exposed	D	1	1	0	SI
9573	P05230_L59W	Fibroblast growth factor 1	Homo sapiens	P05230	L59W	-0.57	-1.55	-0.5	00	--	np	1	E	buried	SS	0	0	1	SI
9578	P05230_C132I	Fibroblast growth factor 1	Homo sapiens	P05230	C132I	0.36	-1.58	0.2	00	--	nn	2	B	buried	N	0	0	0	SI
9580	P05230_V46W	Fibroblast growth factor 1	Homo sapiens	P05230	V46W	0.96	-1.22	-0.84	00	--	np	2	E	buried	D	0	0	1	SI
9626	P37001_Y178A	Lipid A palmitoyltransferase PagP	Escherichia coli (strain K12)	P37001	Y178A	0.55	-0.62	0.86	00	0-	pn	-4	E	buried	SD	0	1	1	LD
9627	P37001_W76A	Lipid A palmitoyltransferase PagP	Escherichia coli (strain K12)	P37001	W76A	0.45	-1.22	1.71	00	--	pn	-4	T	exposed	N	0	0	1	LD
9629	P37001_T162A	Lipid A palmitoyltransferase PagP	Escherichia coli (strain K12)	P37001	T162A	0.51	-0.5	-0.07	00	0-	pn	-1	E	buried	SD	0	1	1	SD
9630	P37001_T133A	Lipid A palmitoyltransferase PagP	Escherichia coli (strain K12)	P37001	T133A	0.4	-0.66	-0.22	00	0-	pn	-1	E	buried	N	0	1	1	SD
9632	P37001_S155A	Lipid A palmitoyltransferase PagP	Escherichia coli (strain K12)	P37001	S155A	1.27	-0.65	0.06	00	0-	pn	0	E	buried	D	0	1	1	0
9633	P37001_R119A	Lipid A palmitoyltransferase PagP	Escherichia coli (strain K12)	P37001	R119A	1.53	-0.77	-1.45	+0	+-	pn	-3	C	exposed	D	1	1	1	LD
9634	P37001_Q185A	Lipid A palmitoyltransferase PagP	Escherichia coli (strain K12)	P37001	Q185A	-0.18	-0.6	0.55	00	+-	pn	-2	E	buried	N	0	1	1	SD
9635	P37001_Q164A	Lipid A palmitoyltransferase PagP	Escherichia coli (strain K12)	P37001	Q164A	0.97	-0.6	0.06	00	+-	pn	-2	E	buried	D	0	1	1	SD
9636	P37001_M97A	Lipid A palmitoyltransferase PagP	Escherichia coli (strain K12)	P37001	M97A	0.34	-3.04	-1.02	00	--	nn	-3	E	buried	N	0	0	0	LD
9638	P37001_L130A	Lipid A palmitoyltransferase PagP	Escherichia coli (strain K12)	P37001	L130A	0.76	-0.11	0.05	00	--	nn	-3	E	exposed	SD	0	0	0	LD
9639	P37001_F80A	Lipid A palmitoyltransferase PagP	Escherichia coli (strain K12)	P37001	F80A	1.05	-0.67	-0.07	00	--	nn	-4	E	exposed	D	0	0	0	LD
9641	P37001_D49N	Lipid A palmitoyltransferase PagP	Escherichia coli (strain K12)	P37001	D49N	0.6	-0.17	0.01	-0	++	pp	0	E	buried	SD	1	0	0	0
9642	P37001_A110G	Lipid A palmitoyltransferase PagP	Escherichia coli (strain K12)	P37001	A110G	0.86	-0.47	0.15	00	-0	nn	0	E	exposed	SD	0	1	0	0
9773	P00644_G102E	Thermonuclease	Staphylococcus aureus	P00644	G102E	3.2	-0.81	-4.5	0-	0+	np	2	T	buried	HD	1	1	1	SI
9778	P00644_V105E	Thermonuclease	Staphylococcus aureus	P00644	V105E	4.4	-0.24	-0.52	0-	-+	np	0	E	buried	HD	1	1	1	0
9783	P00644_L107E	Thermonuclease	Staphylococcus aureus	P00644	L107E	5.9	-0.28	-0.16	0-	-+	np	-1	E	buried	HD	1	1	1	SD
9788	P00644_F116E	Thermonuclease	Staphylococcus aureus	P00644	F116E	3.9	-0.2	-0.23	0-	-+	np	-2	E	buried	HD	1	1	1	SD
9804	P00644_L120E	Thermonuclease	Staphylococcus aureus	P00644	L120E	1.2	0.52	0.21	0-	-+	np	-1	T	buried	D	1	1	1	SD
9815	P00644_T123E	Thermonuclease	Staphylococcus aureus	P00644	T123E	2.1	-1.14	-10.66	0-	0+	pp	1	C	buried	HD	1	1	0	SI
9826	P00644_T144E	Thermonuclease	Staphylococcus aureus	P00644	T144E	2.5	-0.47	-0.56	0-	0+	pp	1	H	buried	HD	1	1	0	SI
9837	P00644_V156E	Thermonuclease	Staphylococcus aureus	P00644	V156E	5.4	0.43	-0.24	0-	-+	np	0	E	buried	HD	1	1	1	0
9843	P00644_A172E	Thermonuclease	Staphylococcus aureus	P00644	A172E	7.5	-0.14	-1.48	0-	-+	np	2	E	buried	HD	1	1	1	SI
9848	P00644_Y173E	Thermonuclease	Staphylococcus aureus	P00644	Y173E	5.0	0.69	-0.02	0-	0+	pp	-2	E	buried	HD	1	1	0	SD
9853	P00644_I174E	Thermonuclease	Staphylococcus aureus	P00644	I174E	5.6	-0.48	-0.06	0-	-+	np	-1	E	buried	HD	1	1	1	SD
9858	P00644_V181E	Thermonuclease	Staphylococcus aureus	P00644	V181E	4.8	0.2	-0.07	0-	-+	np	0	H	buried	HD	1	1	1	0
9868	P00644_L185E	Thermonuclease	Staphylococcus aureus	P00644	L185E	3.8	-0.89	-0.13	0-	-+	np	-1	H	buried	HD	1	1	1	SD
9879	P00644_A191E	Thermonuclease	Staphylococcus aureus	P00644	A191E	4.4	-1.82	-5.33	0-	-+	np	2	C	buried	HD	1	1	1	SI
9886	P00644_L207E	Thermonuclease	Staphylococcus aureus	P00644	L207E	4.0	-0.15	-0.05	0-	-+	np	-1	H	buried	HD	1	1	1	SD
13278	P03050_N11A	Transcriptional repressor arc	Salmonella phage P22	P03050	N11A	-0.5	-1.12	-3.59	00	+-	pn	-1	C	exposed	SS	0	1	1	SD
13281	P03050_M4A	Transcriptional repressor arc	Salmonella phage P22	P03050	M4A	-0.2	0.18	16.3	00	--	nn	-3	G	exposed	N	0	0	0	LD
13282	P03050_E27A	Transcriptional repressor arc	Salmonella phage P22	P03050	E27A	-0.4	0.5	-0.95	-0	+-	pn	-2	H	exposed	N	1	1	1	SD
13286	P03050_M1A	Transcriptional repressor arc	Salmonella phage P22	P03050	M1A	0.1	1.92	0.55	00	--	nn	-3	T	exposed	N	0	0	0	LD
13287	P03050_S5A	Transcriptional repressor arc	Salmonella phage P22	P03050	S5A	-0.1	0.96	12.75	00	0-	pn	0	G	exposed	N	0	1	1	0
13289	P03050_E17A	Transcriptional repressor arc	Salmonella phage P22	P03050	E17A	0.5	1.35	-0.24	-0	+-	pn	-2	H	exposed	SD	1	1	1	SD
13290	P03050_E43A	Transcriptional repressor arc	Salmonella phage P22	P03050	E43A	0.3	2.08	-0.06	-0	+-	pn	-2	H	exposed	N	1	1	1	SD
13292	P03050_D20A	Transcriptional repressor arc	Salmonella phage P22	P03050	D20A	0.8	1.67	-0.31	-0	+-	pn	-1	H	exposed	SD	1	1	1	SD
13294	P03050_F10A	Transcriptional repressor arc	Salmonella phage P22	P03050	F10A	2.7	2.1	1.84	00	--	nn	-4	C	exposed	HD	0	0	0	LD
13295	P03050_N34A	Transcriptional repressor arc	Salmonella phage P22	P03050	N34A	-0.0	-0.54	-1.93	00	+-	pn	-1	H	exposed	N	0	1	1	SD
13296	P03050_Q39A	Transcriptional repressor arc	Salmonella phage P22	P03050	Q39A	-0.1	0.88	-1.35	00	+-	pn	-2	H	exposed	N	0	1	1	SD
13298	P03050_K46A	Transcriptional repressor arc	Salmonella phage P22	P03050	K46A	-0.0	1.32	-0.38	+0	+-	pn	-3	H	exposed	N	1	1	1	LD
13299	P03050_R23A	Transcriptional repressor arc	Salmonella phage P22	P03050	R23A	1.1	0.47	-1.0	+0	+-	pn	-3	H	exposed	D	1	1	1	LD
13301	P03050_E28A	Transcriptional repressor arc	Salmonella phage P22	P03050	E28A	0.5	1.35	-0.33	-0	+-	pn	-2	H	exposed	SD	1	1	1	SD
13302	P03050_I51A	Transcriptional repressor arc	Salmonella phage P22	P03050	I51A	1.9	0.84	-12.08	00	--	nn	-3	T	exposed	HD	0	0	0	LD
13303	P03050_G49A	Transcriptional repressor arc	Salmonella phage P22	P03050	G49A	2.0	0.31	-4.58	00	0-	nn	0	T	exposed	HD	0	1	0	0
13305	P03050_R50A	Transcriptional repressor arc	Salmonella phage P22	P03050	R50A	1.9	1.07	-4.79	+0	+-	pn	-3	T	exposed	HD	1	1	1	LD
13306	P03050_K47A	Transcriptional repressor arc	Salmonella phage P22	P03050	K47A	1.8	1.07	-0.59	+0	+-	pn	-3	H	exposed	D	1	1	1	LD
13312	P03050_L21A	Transcriptional repressor arc	Salmonella phage P22	P03050	L21A	3.4	1.32	-0.26	00	--	nn	-3	H	exposed	HD	0	0	0	LD
13313	P03050_R31A	Transcriptional repressor arc	Salmonella phage P22	P03050	R31A	3.4	2.41	-0.13	+0	+-	pn	-3	C	exposed	HD	1	1	1	LD
13317	P03050_R40A	Transcriptional repressor arc	Salmonella phage P22	P03050	R40A	4.6	1.62	-0.79	+0	+-	pn	-3	H	exposed	HD	1	1	1	LD
