# Supplementary material for: Using AlphaFold to predict the impact of single mutations on protein stability and function
Source: PLoS One. 2023 Mar 16;18(3):e0282689. doi: 10.1371/journal.pone.0282689 (PMC10019719; doi:10.1371/journal.pone.0282689)
Supplement: S2 Table — The list of 796 single mutants of GFP randomly chosen for our analysis as described in Materials and methods). (XLSX) [file pone.0282689.s002.xlsx]

## Sheet: Table S2
GFP variation	Fluorescence (its logarithm)	dG	dL
K26G	3.32	0.06	-0.31
S28N	3.65	0.05	-0.04
N23S	3.6	0.04	-0.65
G51S	3.22	-0.12	-6.31
G10R	3.66	0.1	0.61
N144H	3.52	-0.03	-1.89
S72C	3.75	-0.04	-0.6
H77N	3.72	-0.09	-1.36
S72R	1.3	0.23	-0.6
K3M	3.64	0.03	-1.96
K113Q	3.63	0.22	-0.02
G40D	1.3	-0.21	-6.07
N212D	3.72	-0.02	-0.06
G160C	3.67	-0.22	-2.28
R96H	1.3	-0.04	-2.78
P54T	3.31	0.06	-2.23
H169R	1.46	0.06	-2.06
V11L	3.6	0.11	-0.71
T63P	3.5	0.05	-1.27
G232A	3.8	0.02	-0.18
G191S	3.71	-0.07	-2.1
K107A	3.69	0.14	-0.03
E115K	3.69	0.01	-0.64
F99V	3.66	-0.03	-0.02
D76G	3.67	0.26	-0.43
G138A	3.66	0.12	-0.01
T230P	3.72	0.01	1.92
Q157R	3.68	0.04	-0.32
V22E	1.3	-0.08	-10.97
R168C	3.75	-0.07	-0.25
Y92N	1.57	-0.06	-0.57
M78R	3.6	-0.24	-4.58
K52R	3.69	0.01	-0.23
V93D	3.5	0.12	-0.12
E90G	3.71	0.1	-1.73
H217P	1.3	-0.03	-1.29
K209E	3.59	0.06	-0.53
S86Y	3.66	-0.51	-3.06
M88L	3.72	-0.02	-0.35
N198H	3.74	-0.08	-0.21
K79N	3.56	-0.02	-1.59
P54S	3.07	0.23	-1.41
K26T	3.62	0.03	-0.02
C48S	3.62	0.03	-0.11
L125Q	1.31	0.14	-0.1
T9A	3.71	0.0	-2.3
L42Q	3.2	0.01	-0.56
L60R	1.7	-0.14	-1.27
F8S	3.46	-0.65	-13.0
E172G	3.72	-0.07	-6.69
N23D	3.62	-0.1	-0.29
K166M	3.78	-0.04	0.24
F83L	3.3	0.2	-0.65
I14T	3.27	-0.11	-0.03
G91S	1.36	-0.32	-6.18
N135T	3.54	-0.04	-0.35
K26M	3.61	0.03	-0.1
I128A	3.81	0.05	-0.25
R109P	1.42	0.0	-0.55
E6V	3.71	0.0	-0.25
D36K	3.48	0.07	-0.2
D19H	3.77	0.01	-0.01
M88V	3.58	0.14	-1.07
H77P	3.58	-0.29	-1.88
R109C	3.63	-0.05	-0.1
A206G	3.57	0.0	-0.58
G138R	3.71	-0.04	-0.54
K52Q	3.5	0.05	-0.23
I128N	3.66	0.1	-0.37
D129G	3.8	0.05	-0.11
N105D	3.53	0.04	0.0
V16D	1.53	0.09	-0.3
A110S	3.87	-0.01	-0.27
F165S	3.5	0.13	-1.11
G228V	3.67	-0.46	-8.31
T62A	3.76	-0.01	-2.02
I229D	3.69	-0.39	-23.71
S28I	3.58	0.02	-0.06
L194R	3.72	-0.1	-1.45
T9P	3.67	0.04	-5.77
D36G	3.39	0.03	-0.5
V93G	3.5	0.07	-0.24
K107G	3.57	-0.03	-0.07
F165C	3.78	-0.01	-2.4
G20D	1.3	-0.05	-7.86
H148L	3.43	0.0	0.3
K79T	3.67	0.03	-0.23
N121I	3.32	-0.07	0.05
G91A	1.3	-0.18	0.04
N121H	3.41	0.27	0.06
N105I	3.81	0.07	-0.08
K101N	3.62	-0.03	-0.09
E90D	3.67	-0.04	-0.29
G67S	1.3	0.14	8.76
Y143S	3.61	0.04	-3.08
Y39F	3.73	0.03	-0.07
T59I	3.34	0.08	-0.43
D133G	3.67	0.04	-1.61
H81P	3.21	-0.83	-13.24
D36E	3.67	0.09	-0.18
M218K	1.64	-0.06	-0.43
P13R	3.59	-0.01	-0.14
G191C	3.71	-0.04	-6.74
S86T	3.58	-0.27	-0.68
H199P	1.54	-0.12	-1.66
N149S	3.59	0.19	0.54
Y200H	3.63	-0.05	-0.2
H25Q	3.81	-0.04	-0.2
A37S	3.64	-0.04	-1.01
G138E	3.65	0.02	-0.28
G138W	3.58	0.17	-1.23
I123F	1.3	-0.39	-5.21
A227P	3.73	-0.37	-8.29
I123L	3.57	-0.08	-1.12
T38P	3.68	-0.04	-0.07
K26E	3.59	-0.03	-0.04
Y92F	3.54	-0.06	0.2
Y74F	3.47	0.08	-0.08
H181N	3.53	0.07	-0.04
G35C	3.2	-0.14	-0.52
V16A	3.26	-0.06	-0.48
T97I	3.75	0.04	-0.03
I98T	3.4	0.05	-0.02
L220P	1.3	-0.2	-0.26
S28G	3.65	-0.03	-0.07
Y151F	3.66	-0.04	-0.09
K101M	3.65	0.07	-0.16
D21H	3.58	-0.09	-0.55
T63A	3.61	0.07	-3.1
T38A	3.72	0.04	-0.51
G10E	3.65	0.04	-0.66
N105Y	3.82	0.11	-0.02
V193L	3.68	-0.17	-3.31
A87V	3.68	0.04	-0.55
E34K	3.67	-0.03	-0.16
N149H	3.69	0.11	0.11
K162R	3.7	0.03	-0.05
F83S	3.14	0.0	-1.26
P58H	3.47	-0.2	-2.93
R73S	3.71	0.13	0.17
D19N	3.76	0.02	0.0
N105C	3.82	-0.03	-0.09
E111V	3.75	0.04	-0.02
N105K	3.7	0.15	-0.03
A110G	3.71	0.14	-0.39
M233R	3.78	0.06	0.46
T118S	3.62	-0.04	-0.74
K156Q	3.67	-0.05	-0.54
V61M	3.14	-0.01	-2.12
T59S	3.75	0.11	-0.07
E111Q	3.84	0.0	-0.05
G33D	1.49	-0.11	-0.32
F46L	3.69	-0.05	-0.07
H81L	3.76	-0.1	-1.02
S205F	1.56	-0.15	-0.51
Y92C	3.25	-0.14	-1.15
L137M	3.82	-0.02	-0.28
K52T	3.7	-0.07	-0.13
T50I	3.23	0.05	-1.63
Y143C	3.64	-0.06	-3.02
K52G	3.45	-0.08	-1.81
F84L	3.63	0.06	-0.3
T38S	3.72	-0.09	-0.51
D102G	3.68	0.0	-0.22
F100C	3.17	0.04	-0.32
E17G	3.53	0.11	-0.31
M153R	3.67	0.14	-0.13
K52M	3.69	0.02	-0.63
K3T	3.63	-0.02	-2.67
P58A	3.66	-0.04	-0.39
T118A	3.61	0.0	-0.73
V112E	1.34	-0.4	-0.71
C70G	3.47	-0.08	-5.86
T9I	3.69	0.03	-0.33
I47S	3.38	0.14	-0.24
T49N	3.63	0.02	-0.4
N121K	3.49	-0.28	-0.53
L7R	3.78	-0.21	-3.72
F27V	3.62	0.23	-0.39
E115G	3.29	0.07	-1.55
K107Q	3.73	-0.03	-0.01
E90A	3.64	-0.03	-0.17
T43I	3.73	-0.05	-0.12
S86A	3.7	-0.06	-0.51
P75T	3.81	0.05	-3.17
F99C	3.74	0.05	-0.05
D103G	3.55	0.01	-10.1
R73H	3.68	-0.01	-0.14
D133V	3.61	0.0	-2.63
A87T	3.71	0.05	-0.09
K166Q	3.75	-0.06	0.57
R122L	3.58	0.1	-0.09
L125P	1.3	-0.02	-2.34
H169P	1.3	0.14	-0.5
E111K	3.69	0.13	-0.03
A37T	3.69	-0.16	-3.65
H77Y	3.72	0.06	-0.37
V93I	3.72	-0.09	0.22
V22L	3.51	0.19	-1.12
K113T	3.71	-0.13	-0.07
K209T	3.69	0.13	-0.68
Q69H	3.61	0.07	-0.14
K126E	3.65	0.03	-0.01
H139P	3.39	-0.01	-2.01
T62I	1.39	-0.23	-1.14
T97S	3.69	-0.05	-0.03
P56S	3.69	0.08	-0.47
T97A	3.69	0.01	-0.08
T108S	3.76	0.13	0.04
D76E	3.71	0.06	-0.21
V12A	3.39	0.04	-1.6
I229M	3.77	-0.07	-6.05
G189C	3.83	-0.21	-5.34
T230S	3.74	-0.08	-0.16
F100S	1.46	0.02	-0.23
V11G	3.59	-0.06	-1.84
R122C	3.54	-0.08	-0.21
A110T	3.14	0.06	-0.5
S65P	1.3	-0.15	5.79
E172A	3.65	0.02	-6.66
F46S	3.25	-0.26	-0.48
R122S	3.58	-0.03	-0.14
T43S	3.81	0.1	-0.01
Y143N	3.57	0.29	-2.04
T50S	3.69	0.07	-0.31
M88K	1.3	0.01	-0.87
K41E	3.55	0.06	-0.08
S72N	3.26	0.19	-0.36
P89S	3.57	0.01	-0.74
G10W	3.38	-0.03	-0.35
T118I	3.6	0.03	-0.22
L220Q	3.09	-0.07	-0.43
V22G	1.3	-0.29	-14.66
H139L	3.57	0.01	-0.17
T63S	3.77	0.08	-0.78
T108I	3.42	0.11	-0.06
D129V	3.52	0.07	-0.73
V11E	3.55	-0.04	-0.69
T43P	2.64	0.13	-0.29
E5V	3.69	-0.09	-3.56
D21V	3.69	0.08	-0.05
L137P	1.76	0.08	-1.13
K26N	3.71	0.0	-0.07
R109S	3.55	0.14	-0.17
E124K	3.72	0.03	0.02
N164H	3.66	0.01	0.78
D133E	3.64	-0.08	-1.78
Y200F	3.74	0.14	0.18
G138V	3.34	0.07	-0.87
H81Q	3.68	0.12	-0.28
E95Q	3.74	0.04	0.0
Y145N	3.68	0.12	-2.69
L7V	3.61	-0.26	-4.01
H169L	3.66	-0.08	-0.1
R96C	1.58	-0.09	-0.43
G189D	3.67	0.0	-1.95
C48R	1.66	-0.18	-4.64
Q184L	3.69	-0.02	-0.21
I128L	3.83	0.11	-0.23
V16F	3.35	0.36	0.03
F100I	3.34	0.11	-0.1
K126R	3.68	0.12	-0.01
T62S	3.77	0.04	-0.56
E5R	3.76	-0.16	-2.39
E34V	3.7	0.0	-0.02
Q177R	3.44	-0.13	-1.44
L44M	3.83	0.16	-0.05
F46V	3.65	-0.14	-0.24
K26R	3.67	-0.01	-0.07
G134D	3.58	-0.04	-2.23
V12M	3.57	-0.03	-2.86
L201R	1.3	-0.33	-1.92
N105S	3.73	0.0	-0.03
T9S	3.71	-0.03	-0.58
D19G	3.65	0.09	-0.03
F84Y	3.76	0.1	-0.01
S202T	3.77	0.13	0.13
R215L	3.61	-0.05	-0.35
I161T	3.64	0.0	-0.17
K126N	3.79	0.02	-0.02
I152T	3.42	0.13	-0.29
E115V	3.73	-0.07	-0.07
F8L	3.64	-0.2	-3.55
E17K	3.75	0.0	-0.07
Y39C	3.77	0.17	-0.72
G116C	3.61	0.0	-2.46
G134C	3.75	0.04	-4.4
T43N	3.67	0.15	-0.05
N146I	3.69	-0.02	-4.74
F71S	3.43	-0.06	-0.61
S86F	3.64	-0.5	-3.04
F83Y	3.64	0.09	-0.03
F46C	3.68	-0.06	-0.19
C70R	1.4	-1.11	-15.93
F99L	3.69	0.0	-0.03
V176E	3.71	-0.05	-0.48
I98L	3.57	0.1	-0.34
D76A	3.66	0.06	0.0
R122H	3.58	0.01	-0.1
D180N	3.72	0.02	0.01
I161L	3.69	0.03	-0.45
N135D	3.64	-0.03	-0.16
L42R	3.43	0.25	-0.85
G4D	3.63	-0.53	-16.8
A179S	3.6	0.05	-0.16
V16I	3.73	0.21	0.01
K85M	3.33	-0.15	-0.91
E111G	3.54	0.03	-0.26
D21N	3.7	-0.08	-0.03
P13S	3.16	0.04	-0.11
F114Y	3.66	0.13	-0.09
L18Q	1.41	0.07	-0.09
K45E	3.14	0.05	-0.04
Q184P	1.3	-0.12	-0.74
T225S	3.77	0.04	0.23
Q69P	3.51	0.0	-2.13
I188V	3.77	0.04	-0.51
H25L	3.66	0.06	-0.13
V224G	3.28	-0.02	-1.05
E95G	3.49	0.08	-0.28
I128T	3.76	-0.02	-0.05
K101Q	3.77	0.1	0.01
V55A	3.15	0.01	-0.57
I136N	3.44	0.05	-0.75
D117E	3.7	0.19	-0.31
S30C	3.85	-0.06	-0.09
F27S	1.3	0.05	-0.51
G127D	1.3	-0.2	-11.87
Y74C	3.01	-0.12	-4.04
N135Y	3.71	0.04	-0.49
G228E	3.64	-0.39	-6.93
L195M	3.75	0.02	-0.74
E95V	3.58	0.01	-0.08
Q94H	3.23	-0.06	-2.52
K85R	3.26	0.02	-0.45
A227T	3.73	-0.05	-0.5
T203I	3.83	0.12	0.74
P58L	3.3	0.07	-0.88
T63N	2.78	0.03	-1.2
H181Q	3.67	0.09	-0.2
N135I	3.6	0.15	-0.46
D36N	3.66	0.14	0.04
L137R	3.65	0.02	-0.83
Q69R	1.76	0.35	2.13
G4S	3.73	-0.17	-5.87
V193M	3.72	0.02	-3.14
M153I	3.75	-0.03	-0.16
G104A	3.51	0.05	-1.95
I161G	3.01	-0.19	-4.09
D103N	3.35	0.13	-1.11
K209Q	3.61	-0.01	-0.28
D210G	2.61	0.01	-4.62
C70S	3.55	-0.04	0.77
Q80H	3.73	0.0	-0.61
K101T	3.69	0.07	0.03
V29M	3.27	-0.1	-1.46
V68E	3.6	0.08	-0.79
E17D	3.67	-0.06	-0.21
F8H	3.73	-0.32	-5.28
N149T	3.68	0.0	-0.51
G160V	3.6	-0.26	-0.51
V22I	3.69	0.05	-0.22
N121D	3.27	-0.11	0.17
K41M	3.7	-0.13	-0.27
V176M	3.74	-0.05	-0.73
E90V	3.66	0.02	0.01
D19V	3.71	0.05	-0.02
G24C	3.19	-0.03	-2.01
N185D	3.63	-0.05	-0.11
L221V	3.79	-0.09	-0.14
L18R	1.3	-0.27	-2.19
L15R	3.75	-0.14	0.2
K45T	3.74	0.0	-0.08
E17V	3.68	0.09	-0.08
P187L	3.59	0.0	-1.69
P54L	3.43	0.1	-5.47
N170H	3.67	0.07	-0.24
N23T	3.14	-0.06	-1.52
L178H	3.7	-0.06	-0.07
K162Q	3.62	0.09	-0.29
T63I	3.33	-0.04	-0.65
V93L	3.61	-0.02	-0.2
K214N	3.51	0.05	-0.24
Y151C	3.64	-0.08	0.49
H139R	3.68	-0.09	-0.6
Y106N	2.26	0.11	-0.13
N185Y	3.13	0.16	-0.33
F8I	3.58	-0.33	-8.86
Y106H	2.92	-0.03	-0.06
E213G	1.88	0.0	-8.25
K79Q	3.7	0.06	-0.6
L42P	2.17	-0.05	-1.57
V176G	3.72	-0.03	-1.67
V61E	1.31	0.12	-0.53
H77Q	3.6	0.0	-1.41
I123A	3.37	-0.14	0.04
F114I	3.57	-0.07	-0.48
D102N	3.63	0.11	-0.04
E111A	3.63	0.04	-0.14
D82V	1.53	-0.19	-2.56
N146D	3.71	0.1	-1.28
Q183L	1.44	0.26	-3.0
N121S	3.74	-0.15	0.09
K41R	3.68	0.05	-0.03
Y106F	3.79	0.04	-0.01
E142G	3.66	0.05	-1.11
V29A	3.18	-0.06	-0.29
D133Y	3.59	-0.13	-1.93
Y66C	1.3	-0.46	-16.94
K85T	3.12	-0.11	-0.85
M153L	3.68	0.04	-0.18
N170T	3.75	-0.04	-0.21
G31V	1.35	-0.18	-1.21
F84S	3.35	-0.1	-0.64
M88R	1.64	-0.02	-2.0
F99S	3.73	0.16	-0.04
L125R	1.45	0.0	-1.21
M78T	3.59	0.07	-1.14
F130V	3.52	0.07	-0.42
I161V	3.78	-0.03	-0.21
A87G	3.51	0.0	-2.48
I128F	3.76	0.04	-0.64
I136T	3.57	0.11	-0.4
H217D	1.51	0.0	-0.22
P75H	3.89	-0.01	-1.56
K113N	3.69	0.0	-0.06
E124A	3.66	0.05	-0.02
D21G	3.19	0.06	-0.37
F8Y	3.59	0.04	-0.72
D102V	3.15	-0.02	-0.64
M78V	3.61	-0.11	-3.03
D76Y	3.65	0.0	-0.5
P54A	3.36	0.1	-1.58
N146S	3.7	-0.08	-3.45
E32D	3.69	0.05	-0.05
V11M	3.65	0.09	-0.72
S28R	3.74	0.0	0.0
K107M	3.65	-0.02	-0.02
T186A	3.7	0.05	-0.28
E132G	3.64	-0.02	-0.24
Y143H	3.64	0.15	-0.34
E124G	3.58	0.04	-0.09
T59A	3.6	0.16	-0.26
G33R	1.3	-0.14	-9.1
D82N	3.58	0.12	-0.2
S30T	3.77	0.08	-0.03
G116A	3.5	0.08	-1.66
N23K	3.43	0.05	-1.3
V11A	3.69	0.1	-0.78
F100L	3.42	0.03	-0.1
N146K	3.58	-0.12	-2.22
K41N	3.65	-0.07	-1.58
H181R	1.39	-0.24	-1.23
V112A	3.56	0.18	-0.15
R215S	3.5	-0.12	-0.5
K52N	3.66	0.09	-0.57
K113E	3.49	0.0	-0.06
N170G	3.5	0.02	-0.51
D216G	2.64	-0.09	-2.22
E5G	3.7	0.09	-0.85
M78L	3.67	0.0	-0.79
G116D	3.66	0.15	-1.46
S28C	3.73	0.03	-0.05
F223V	3.71	0.07	-0.12
I229T	3.71	-0.14	-7.59
G35S	3.06	-0.24	-0.09
P75S	3.65	-0.11	-1.44
S202I	3.63	0.04	0.07
I136F	3.48	0.0	-1.85
H81D	3.62	0.04	-0.22
L7Q	3.66	-0.23	-3.3
F130C	3.55	0.11	-1.05
V22A	3.34	-0.02	-1.0
G51D	3.32	-0.04	-5.29
E132V	3.7	0.12	-0.25
F99Y	3.7	-0.16	0.02
I188A	3.76	0.08	-0.88
A154T	3.74	-0.06	-0.28
L53M	3.6	0.11	-0.31
L18P	1.47	-0.02	-1.62
V219I	3.78	0.02	0.06
D117N	3.81	-0.03	-0.25
L44R	1.3	-0.1	-0.97
D21A	3.63	-0.06	-0.1
E115A	3.61	-0.06	-0.43
K26Q	3.73	0.0	-0.07
D129E	3.59	0.07	-0.09
N170Y	3.66	0.02	-0.46
M218R	1.64	0.01	-0.85
G127C	3.53	-0.21	-3.22
V68A	3.69	-0.23	-7.65
D102H	3.53	-0.1	-0.6
F114C	3.62	-0.02	-0.93
D180E	3.74	-0.02	0.05
T38I	3.62	0.07	0.05
L44Q	3.11	0.04	-0.19
H231P	3.79	0.02	1.11
D129Y	3.72	0.11	-0.12
Y39S	3.85	0.01	-0.66
S72I	3.61	0.15	-0.46
T203S	3.51	-0.16	-0.88
K79E	3.62	-0.11	-0.57
I123V	3.68	0.07	-0.15
H199R	1.54	0.06	-1.54
F46Y	3.75	-0.03	-0.05
I47F	3.62	0.05	-0.91
Q94P	1.71	0.24	-0.5
H217L	1.3	-0.12	-0.76
S175N	3.65	0.06	-0.43
V11K	3.55	0.09	-0.43
A37P	3.69	-0.03	-5.27
L44P	1.3	-0.07	-0.81
I14F	3.29	-0.25	-1.94
V55E	1.6	0.11	-1.4
Y237H	3.72	-0.01	-2.56
I14L	3.68	0.11	-0.36
Y92H	3.13	-0.07	-0.38
L60H	1.56	0.15	-0.51
S65T	3.58	0.02	1.68
L207R	1.47	-0.21	-6.46
D117G	3.74	0.02	-0.78
M88T	3.5	0.13	-0.48
G10V	3.44	0.13	0.45
I98V	3.69	0.14	0.01
K45M	3.57	0.0	-0.2
K131R	3.71	0.1	-0.09
K131E	3.62	-0.04	-0.12
N198S	3.76	-0.16	-0.35
P187H	3.53	-0.12	-1.43
N198I	3.67	-0.01	-0.47
V61A	3.49	0.09	-0.91
K101E	3.71	0.1	-0.02
D197A	3.76	-0.09	-0.3
Q80L	3.69	0.01	-1.15
K113M	3.63	-0.08	-0.15
D117A	3.75	0.05	-0.37
G127S	3.31	-0.08	-6.73
F27L	3.1	0.1	-0.71
K131T	3.64	0.0	-0.18
V68L	3.66	0.32	9.78
N146Y	3.69	0.06	-3.43
Q183R	1.39	0.26	-0.99
S30A	3.74	0.21	0.04
F71I	3.61	0.2	-0.38
F114L	3.67	0.04	-0.47
E235K	3.64	0.1	0.88
G51R	2.9	-0.01	-6.47
F8V	3.46	-0.18	-1.79
Y145D	3.55	0.05	-1.27
A110D	1.3	-0.01	-0.61
H25R	3.71	-0.02	-0.09
E32A	3.63	0.09	0.05
L201P	1.51	-0.1	-2.5
G134R	3.56	0.04	-2.82
D117V	3.64	0.07	-0.52
E5D	3.67	0.01	-1.91
G228W	3.69	-0.14	-5.54
F8C	3.68	-0.21	-2.54
F71L	3.65	0.15	-0.41
G33S	1.3	-0.26	-13.91
S30Y	3.75	0.01	-0.01
Q177L	3.77	0.09	-0.21
T49P	3.3	0.02	-1.94
E34G	3.58	-0.05	-0.74
T49S	3.63	0.1	-0.66
E95A	3.67	-0.01	-0.13
V176L	3.67	0.02	-0.42
I229N	3.65	-0.26	-11.08
Y39N	3.86	-0.06	-0.65
G67V	1.3	-0.42	-9.61
E6G	3.72	-0.05	-0.9
I98F	1.3	-0.03	-3.4
E6K	3.74	0.03	-0.17
E95D	3.64	0.08	-0.07
E5K	3.7	-0.11	-2.91
K3E	3.65	-0.01	0.22
F84C	3.58	-0.23	-0.67
D129N	3.67	-0.08	-0.03
L201Q	3.54	-0.04	-0.2
H181P	1.66	-0.16	-3.64
Q94L	3.2	0.28	-0.3
H139Y	3.55	0.11	-0.18
P58S	3.65	0.07	-0.36
G174C	3.55	-0.01	-4.64
H77L	3.65	-0.2	-3.82
D190N	3.63	0.09	-0.42
D234G	3.7	-0.03	-2.46
I167T	3.67	0.2	-0.03
N185T	3.63	0.18	-0.09
P211H	3.59	-0.09	-1.08
V93F	3.79	-0.05	-0.18
M88A	3.62	0.02	-0.71
G24A	3.23	0.05	-1.38
T203P	3.41	0.06	-0.16
S72G	3.73	0.05	-0.84
K131Q	3.7	-0.13	-0.09
N23I	3.28	-0.02	-1.13
L15V	3.75	0.12	0.09
K214Q	3.56	0.03	-0.14
F130S	1.3	-0.07	-1.41
D19A	3.63	-0.01	-0.03
D234V	3.61	-0.16	-5.82
F114S	3.14	-0.08	-1.06
I47V	3.77	0.01	0.0
D76V	3.72	0.05	0.04
Q80R	3.74	0.0	0.38
Y106C	3.4	0.02	-0.2
N198D	3.77	0.12	0.11
K3Q	3.75	-0.04	-0.6
D133A	3.54	0.14	-0.32
T97N	3.7	-0.03	-0.12
A179P	1.62	0.02	-1.01
E124V	3.73	0.13	0.01
L221Q	3.75	0.03	0.14
N121Y	3.26	0.13	-0.28
R73L	3.99	0.0	-0.2
P89A	3.5	0.05	-0.55
A37G	3.69	-0.04	-2.78
G24D	3.47	-0.05	-0.81
R109H	3.58	0.11	0.01
M78K	3.51	-0.11	-2.46
A37D	3.47	-0.25	-3.04
R73C	3.76	-0.06	-0.41
P13A	3.29	0.0	-0.12
Q94R	1.42	-0.01	-0.31
V93A	3.63	0.05	-0.12
I136M	3.51	0.06	-0.42
K158G	4.11	0.01	-4.2
G4A	3.82	-0.12	-7.61
D129A	3.69	0.1	-0.19
T225N	3.66	-0.1	0.06
E32K	3.75	-0.04	0.28
L60P	1.53	0.02	-1.64
D133H	3.63	0.0	-1.19
K79M	3.65	-0.01	-0.67
E6R	3.79	0.01	-0.52
Q69L	3.22	0.06	0.15
F165Y	3.66	0.07	0.08
E5A	3.69	0.22	1.76
H25Y	3.47	0.04	0.08
K41T	3.58	0.03	-0.27
G67D	1.3	0.32	17.7
D36H	3.72	0.15	0.0
S208N	3.61	0.05	-0.42
A87P	3.53	0.07	-0.46
P89H	3.66	0.05	-1.01
T50A	3.56	0.03	-2.2
V193G	3.75	-0.59	-22.26
C70Y	3.5	-1.19	-5.33
I128M	3.75	-0.02	-0.26
H231Y	3.84	-0.02	-0.49
G67C	1.42	-0.03	-1.81
P211A	3.68	0.05	-0.12
D155E	3.61	0.08	-1.03
K79R	3.73	-0.06	-0.38
I47N	3.39	0.15	-0.22
K126Q	3.73	-0.01	-0.02
E132K	3.65	0.03	-0.25
L236R	3.7	-0.03	-0.87
T108A	3.61	0.05	-0.2
D19E	3.87	0.03	0.02
D234H	3.69	-0.02	-5.73
N198Y	3.66	-0.01	-0.23
H81Y	3.77	0.08	-0.24
Q184R	3.74	-0.02	-0.17
H77R	3.68	-0.09	-2.19
V55M	3.61	0.0	-0.32
H181L	3.42	-0.13	-0.66
R96P	1.3	-0.2	-1.63
Y39H	3.76	0.06	-0.18
D36V	3.58	0.12	-0.18
K41Q	3.58	-0.02	-0.15
N198T	3.59	0.12	-0.06
F83I	3.49	0.01	-1.18
F165H	3.43	0.03	-1.05
D36Y	3.3	0.26	-0.05
D102Y	3.58	0.06	-0.16
D102E	3.67	0.05	-0.13
T225P	2.73	-0.07	-0.71
Y39D	3.67	0.07	-0.9
D76N	3.66	-0.01	-0.1
H199Y	3.53	0.16	-0.02
M88I	3.6	0.04	-1.06
L15P	1.35	-0.1	-1.06
D103E	3.75	0.13	-0.73
M233T	3.73	-0.08	-0.03
S30F	3.68	0.13	0.01
K126M	3.66	-0.09	-0.04
E95K	3.66	0.07	0.0
F100Y	3.59	0.11	0.0
E34A	3.69	0.0	-0.17
L7P	3.64	-0.36	-5.07
F46I	3.44	0.05	-0.19
F99I	3.64	0.01	-0.01
I123T	3.52	-0.18	-0.35
D180A	3.62	0.01	0.11
K85E	1.77	0.04	-0.67
F130Y	3.51	0.04	-0.1
F130L	3.62	0.14	-0.19
K166R	3.74	0.05	0.22
L53P	3.23	0.19	-1.53
H231N	3.73	-0.08	-1.7
N23H	3.56	0.09	-2.12
D173G	3.73	0.0	-3.7
K107R	3.71	0.04	-0.01
A226S	3.58	0.0	-0.28
I136V	3.66	0.13	-0.07
G24S	3.5	-0.01	-1.51
W57R	1.3	-0.14	-0.75
D133N	3.5	0.09	-0.54
Y66N	1.3	-0.17	-11.71
G189A	3.4	-0.12	-1.19
E17A	3.65	-0.11	-0.23
K156I	3.58	-0.05	-0.49
H77C	3.66	-0.03	-1.48
L201H	3.35	-0.1	-0.16
K156M	3.67	0.16	-0.74
L42M	3.83	-0.07	-0.44
V61L	3.56	0.09	-0.58
N135H	3.55	0.04	-0.21
Q80P	3.68	0.0	0.26
E90K	3.55	0.07	-0.12
L15Q	3.73	0.0	0.0
G134S	3.69	0.01	-1.51
T62P	3.76	-0.07	-2.3
I47L	3.67	0.15	-0.14
V29E	1.3	0.04	-0.82
S65A	3.28	-0.03	-2.91
T118K	3.66	-0.04	-0.78
K113G	3.71	0.03	-0.45
E32V	3.73	-0.03	0.12
K45R	3.62	0.07	-0.11
T59P	1.3	0.21	-0.37
K101R	3.69	-0.05	-0.04
E32G	3.65	0.02	-1.4
E222G	3.14	-0.06	-0.57
E142K	3.66	0.1	0.02
P89L	3.75	-0.08	-1.88
S65L	3.17	-0.04	-2.33
N105H	3.82	0.13	-0.02
T186S	3.68	0.05	-0.33
L137Q	3.53	0.1	-0.62
E213K	1.3	-0.05	-1.01
N135S	3.67	-0.06	-0.41
D190G	3.71	0.02	-4.53
I188L	3.77	0.1	-0.52
N144D	3.7	-0.05	-0.83
I128V	3.74	0.02	0.0
V68M	3.77	0.11	2.6
F71Y	3.51	-0.22	0.12
T38N	3.75	-0.1	-1.04
G40S	3.35	-0.28	-2.27
I47T	3.59	0.23	-0.03
K162T	3.78	-0.09	-0.11
A87S	3.74	-0.03	-0.4
V112L	3.7	-0.19	0.02
D36A	3.47	0.01	-0.11
L53R	3.34	0.18	-2.51
K3R	3.73	0.01	-1.01
K113R	3.72	0.13	-0.04
K107T	3.65	0.09	-0.02
E132A	3.71	0.06	0.06
F27I	3.2	0.18	-1.71
S202N	3.72	-0.02	-0.02
F165L	3.6	-0.05	-2.47
N159Y	3.61	0.05	-0.89
S28T	3.73	0.1	-0.03
T49A	3.56	0.0	-0.84
F71C	3.62	0.25	-1.42
G104S	3.55	0.08	-1.39
N144G	3.91	0.02	-1.81
P13H	3.35	-0.07	-0.33
P13L	3.43	0.06	-0.1
V55G	1.3	0.0	-2.4
K131M	3.63	0.06	-0.08
R109G	3.13	0.07	-0.27
G160D	3.7	-0.35	-1.64
L53Q	1.3	0.08	-1.06
S86P	3.51	-0.17	-2.31
H217R	1.54	-0.11	-0.61
I14V	3.63	-0.15	-0.18
F130I	3.64	0.07	-0.35
D102A	3.62	0.07	-0.27
H81R	3.58	-0.19	-1.57
Y200C	3.69	-0.05	-0.6
I171S	3.8	-0.04	-0.81
L141Q	3.51	-0.02	-1.63
T43A	3.72	0.02	0.0
A37V	3.69	-0.28	-3.33
G160S	3.67	0.03	-1.13
I128S	3.72	0.06	-0.19
K107E	3.64	0.0	-0.02
L60I	3.63	-0.14	-0.87
N164I	3.66	-0.08	1.01
Y66F	1.3	0.1	1.33
V12L	3.65	0.0	-0.58
