# Supplementary material for: Using AlphaFold to predict the impact of single mutations on protein stability and function
Source: PLoS One. 2023 Mar 16;18(3):e0282689. doi: 10.1371/journal.pone.0282689 (PMC10019719; doi:10.1371/journal.pone.0282689)
Supplement: S3 Table — Pearson (PCC) and Spearman (SCC) correlation coefficients for different categories of mutations. P-values were calculated by Kruskal-Wallis H-test. (XLSX) [file pone.0282689.s003.xlsx]

## Sheet: Table S3
S3.Kruskal-Wallis test for different properties of mutations
Property of mutations	Types within property	Number of data points	PCC		SCC		P-value
			∆pLDDT	∆<pLDDT>	∆pLDDT	∆<pLDDT>
Charge change	no change in charge (0)	767	-0.16 ± 0.04	0.02 ± 0.04	-0.22 ± 0.04	0.03 ± 0.04	0.74
	charge change (1)	387	-0.19 ± 0.05	0.03 ± 0.05	-0.24 ± 0.05	-0.02 ± 0.05
Hydrophobicity change	no change in hydrophobicity (0)	484	-0.14 ± 0.05	0.02 ± 0.05	-0.22 ± 0.04	0.02 ± 0.05	0.96
	hydrophobicity change (1)	670	-0.19 ± 0.04	0.02 ± 0.04	-0.23 ± 0.04	0.00 ± 0.04
Polarity change	no change in polarity (0)	545	-0.19 ± 0.04	0.00 ± 0.04	-0.27 ± 0.04	0.02 ± 0.04	0.74
	polarity change (1)	609	-0.14 ± 0.04	0.05 ± 0.04	-0.17 ± 0.04	-0.01 ± 0.04
Size change	no change in size (0)	227	-0.10 ± 0.07	0.04 ± 0.07	-0.11 ± 0.07	0.04 ± 0.07	3.71e-02
	slight increase in size (SI)	197	-0.18 ± 0.07	0.01 ± 0.07	-0.29 ± 0.07	0.00 ± 0.07
	slight decrease in size (SD)	461	-0.18 ± 0.05	0.06 ± 0.05	-0.21 ± 0.05	0.03 ± 0.05
	large increase in size (LI)	29	-0.67 ± 0.14	-0.04 ± 0.19	-0.52 ± 0.16	0.05 ± 0.19
	large decrease in size (LD)	240	-0.08 ± 0.06	-0.05 ± 0.06	-0.21 ± 0.06	-0.05 ± 0.06
Secondary structure	Extended conformation (E)	355	-0.18 ± 0.05	-0.12 ± 0.05	-0.29 ± 0.05	-0.11 ± 0.05	4.10e-10
	Coil (C)	189	-0.24 ± 0.07	-0.01 ± 0.07	-0.23 ± 0.07	-0.05 ± 0.07
	Alpha-helix (H)	361	-0.16 ± 0.05	0.01 ± 0.05	-0.27 ± 0.05	0.01 ± 0.05
	Turn (T)	201	-0.26 ± 0.07	0.18 ± 0.07	-0.23 ± 0.07	0.18 ± 0.07
	Isolated bridge (B)	16	-0.37 ± 0.25	0.12 ± 0.27	-0.33 ± 0.25	-0.10 ± 0.27
	3-10 helix (G)	32	-0.32 ± 0.17	0.00 ± 0.18	-0.42 ± 0.17	-0.05 ± 0.18
RSA	Buried (RSA < 0.25)	569	-0.19 ± 0.04	-0.07 ± 0.04	-0.29 ± 0.04	-0.06 ± 0.04	0.12
	Exposed (RSA ≥ 0.25 )	585	-0.06 ± 0.04	0.16 ± 0.04	-0.15 ± 0.04	0.11 ± 0.04
